# Supplementary material for: Di-μ-nitrito-κ3 O:O,O′;κ3 O,O′:O-bis­{[2,6-bis­(pyrazol-1-yl-κN 2)pyridine-κN](nitrito-κ2 O,O′)cadmium(II)}
Source: Acta Crystallogr Sect E Struct Rep Online. 2009 Oct 7;65(Pt 11):m1318. doi: 10.1107/S1600536809039841 (PMC2971109; doi:10.1107/S1600536809039841)
Supplement: Supplementary file 1 [file e-65-m1318-sup1.cif]

##############################################################################
###                                                                        ###
###        Electronic paper (Acta Crystallographica Section E)             ###
###                                                                        ###
##############################################################################
#                                                                            #
# This CIF contains the data in a paper accepted for publication in Acta     #
# Crystallographica Section E. It conforms to the requirements of Notes      #
# for Authors for Section E, and has been peer reviewed under the auspices   #
# of the IUCr Commission on Journals.                                        #
#                                                                            #
# Full details of the Crystallographic Information File format               #
# are given in the paper "The Crystallographic Information File (CIF):       #
# a New Standard Archive File for Crystallography" by S. R. Hall, F. H.      #
# Allen and I. D. Brown [Acta Cryst. (1991), A47, 655-685].                  #
#                                                                            #
# The current version of the core CIF dictionary is obtainable from          #
# ftp://ftp.iucr.org/pub/cif_core.dic. The current version number is 2.4.    #
#                                                                            #
# Software is freely available for graphical display of the structure(s) in  #
# this CIF.  For information consult the CIF home page http://www.iucr.org/  #
# cif/home.html                                                              #
#                                                                            #
# This file may be used for bona fide research purposes within the           #
# scientific community so long as proper attribution is given to the journal # 
# article from which it was obtained.                                        #
#                                                                            #
##############################################################################
                                             
data_I
_audit_creation_method     SHELXL-97
_chemical_name_systematic
;
Di-\m-nitrito-
\k^3^<i>O</i>:<i>O</i>,<i>O</i>';\k^3^<i>O</i>,<i>O</i>':<i>O</i>-
bis{[2,6-bis(pyrazol-1-yl-\k<i>N</i>^2^)pyridine-\k<i>N</i>](nitrito-
\k^2^<i>O</i>,<i>O</i>')cadmium(II)}
;
_chemical_name_common     ?
_chemical_formula_moiety     'C22 H18 Cd2 N14 O8'
_chemical_formula_sum     'C22 H18 Cd2 N14 O8'
_chemical_formula_iupac     '[Cd2 (N O2)4 (C11 H9 N5)2]'
_chemical_formula_weight     831.30
_chemical_melting_point     ?
_symmetry_cell_setting     'Triclinic'
_symmetry_space_group_name_H-M     'P -1'
_symmetry_space_group_name_Hall     '-P 1'
loop_
    _symmetry_equiv_pos_as_xyz
    'x, y, z'
    '-x, -y, -z'
_cell_length_a     7.7618(13)
_cell_length_b     9.5522(16)
_cell_length_c     10.9665(19)
_cell_angle_alpha     110.285(2)
_cell_angle_beta     90.616(2)
_cell_angle_gamma     112.155(2)
_cell_volume     696.9(2)
_cell_formula_units_Z     1
_cell_measurement_reflns_used     2504
_cell_measurement_theta_min     2.4875
_cell_measurement_theta_max     27.783
_cell_measurement_temperature     298(2)
_exptl_crystal_description     block
_exptl_crystal_colour     colorless
_exptl_crystal_size_max     0.32
_exptl_crystal_size_mid     0.21
_exptl_crystal_size_min     0.10
_exptl_crystal_density_diffrn     1.981
_exptl_crystal_density_meas     ?
_exptl_crystal_density_method     'not measured'
_exptl_crystal_F_000     408
_exptl_absorpt_coefficient_mu     1.601
_exptl_absorpt_correction_type     multi-scan
_exptl_absorpt_process_details     '(SADABS; Sheldrick, 1996)'
_exptl_absorpt_correction_T_min     0.6283
_exptl_absorpt_correction_T_max     0.8563
_exptl_special_details
;
;
_diffrn_ambient_temperature     298(2)
_diffrn_radiation_type     MoK\a
_diffrn_radiation_wavelength     0.71073
_diffrn_radiation_source     'fine-focus sealed tube'
_diffrn_radiation_monochromator     graphite
_diffrn_measurement_device_type     'Bruker SMART APEX CCD'
_diffrn_measurement_method     '\f and \w'
_diffrn_detector_area_resol_mean     ?
_diffrn_reflns_number     3815
_diffrn_reflns_av_R_equivalents     0.0172
_diffrn_reflns_av_sigmaI/netI     0.0352
_diffrn_reflns_theta_min     2.01
_diffrn_reflns_theta_max     26.00
_diffrn_reflns_theta_full     25.24
_diffrn_measured_fraction_theta_max     0.974
_diffrn_measured_fraction_theta_full     0.978
_diffrn_reflns_limit_h_min     -9
_diffrn_reflns_limit_h_max     9
_diffrn_reflns_limit_k_min     -11
_diffrn_reflns_limit_k_max     11
_diffrn_reflns_limit_l_min     -7
_diffrn_reflns_limit_l_max     13
_diffrn_standards_number     ?
_diffrn_standards_interval_count     ?
_diffrn_standards_interval_time     ?
_diffrn_standards_decay_%     ?
_refine_special_details
;
Refinement of <i>F</i>^2^ against ALL reflections. The weighted <i>R</i>-factor
<i>wR</i> and goodness of fit <i>S</i> are based on <i>F</i>^2^, conventional
<i>R</i>-factors <i>R</i> are based on <i>F</i>, with <i>F</i> set to zero for
negative <i>F</i>^2^. The threshold expression of <i>F</i>^2^ >
\s(<i>F</i>^2^) is used only for calculating <i>R</i>-factors(gt) <i>etc</i>.
and is not relevant to the choice of reflections for refinement.
<i>R</i>-factors based on <i>F</i>^2^ are statistically about twice as large
as those based on <i>F</i>, and <i>R</i>- factors based on ALL data will be
even larger.
;
_reflns_number_total     2666
_reflns_number_gt     2468
_reflns_threshold_expression     I>2\s(I)
_refine_ls_structure_factor_coef     Fsqd
_refine_ls_matrix_type     full
_refine_ls_R_factor_all     0.0312
_refine_ls_R_factor_gt     0.0289
_refine_ls_wR_factor_gt     0.0747
_refine_ls_wR_factor_ref     0.0757
_refine_ls_goodness_of_fit_ref     1.091
_refine_ls_restrained_S_all     1.091
_refine_ls_number_reflns     2666
_refine_ls_number_parameters     208
_refine_ls_number_restraints     0
_refine_ls_hydrogen_treatment     constr
_refine_ls_weighting_scheme     calc
_refine_ls_weighting_details
                  'calc w=1/[\s^2^(Fo^2^)+(0.044P)^2^] where P=(Fo^2^+2Fc^2^)/3'
_atom_sites_solution_hydrogens     geom
_atom_sites_solution_primary     direct
_atom_sites_solution_secondary     difmap
_refine_ls_shift/su_max     0.002
_refine_ls_shift/su_mean     0.000
_refine_diff_density_max     0.557
_refine_diff_density_min     -0.532
_refine_ls_extinction_method     none
_refine_ls_extinction_coef     ?
loop_
    _atom_type_symbol
    _atom_type_description
    _atom_type_scat_dispersion_real
    _atom_type_scat_dispersion_imag
    _atom_type_scat_source
    'C' 'C' 0.0033 0.0016
                         'International Tables Vol C Tables 4.2.6.8 and 6.1.1.4'
    'H' 'H' 0.0000 0.0000
                         'International Tables Vol C Tables 4.2.6.8 and 6.1.1.4'
    'N' 'N' 0.0061 0.0033
                         'International Tables Vol C Tables 4.2.6.8 and 6.1.1.4'
    'O' 'O' 0.0106 0.0060
                         'International Tables Vol C Tables 4.2.6.8 and 6.1.1.4'
    'Cd' 'Cd' -0.8075 1.2024
                         'International Tables Vol C Tables 4.2.6.8 and 6.1.1.4'
_computing_data_collection     'SMART (Bruker, 1997)'
_computing_cell_refinement     'SAINT (Bruker, 1997)'
_computing_data_reduction     'SAINT (Bruker, 1997)'
_computing_structure_solution     'SHELXTL (Sheldrick, 2008)'
_computing_structure_refinement     'SHELXTL (Sheldrick, 2008)'
_computing_molecular_graphics     'SHELXTL (Sheldrick, 2008)'
_computing_publication_material     'SHELXTL (Sheldrick, 2008)'
loop_
    _atom_site_type_symbol
    _atom_site_label
    _atom_site_fract_x
    _atom_site_fract_y
    _atom_site_fract_z
    _atom_site_U_iso_or_equiv
    _atom_site_adp_type
    _atom_site_calc_flag
    _atom_site_refinement_flags
    _atom_site_occupancy
    _atom_site_disorder_assembly
    _atom_site_disorder_group
    C C1 -0.0700(5) 0.7853(5) 0.7004(4) 0.0445(8) Uani d . 1 . .
    H H1 -0.0364 0.8974 0.7345 0.053 Uiso calc R 1 . .
    C C2 -0.2364(5) 0.6713(5) 0.6144(4) 0.0454(8) Uani d . 1 . .
    H H2 -0.3315 0.6920 0.5817 0.055 Uiso calc R 1 . .
    C C3 -0.2301(4) 0.5239(5) 0.5885(3) 0.0431(8) Uani d . 1 . .
    H H3 -0.3207 0.4227 0.5338 0.052 Uiso calc R 1 . .
    C C4 0.0015(4) 0.4386(4) 0.6698(3) 0.0296(6) Uani d . 1 . .
    C C5 0.2520(4) 0.4068(3) 0.7464(3) 0.0298(6) Uani d . 1 . .
    C C6 0.1560(4) 0.2398(4) 0.7011(4) 0.0405(7) Uani d . 1 . .
    H H6 0.2125 0.1736 0.7117 0.049 Uiso calc R 1 . .
    C C7 -0.0287(5) 0.1747(4) 0.6390(3) 0.0449(8) Uani d . 1 . .
    H H7 -0.0984 0.0623 0.6074 0.054 Uiso calc R 1 . .
    C C8 -0.1103(5) 0.2735(4) 0.6234(3) 0.0410(8) Uani d . 1 . .
    H H8 -0.2350 0.2311 0.5835 0.049 Uiso calc R 1 . .
    C C9 0.5554(4) 0.4211(4) 0.8411(3) 0.0357(7) Uani d . 1 . .
    H H9 0.5291 0.3105 0.8142 0.043 Uiso calc R 1 . .
    C C10 0.7180(4) 0.5479(4) 0.9151(3) 0.0373(7) Uani d . 1 . .
    H H10 0.8247 0.5419 0.9481 0.045 Uiso calc R 1 . .
    C C11 0.6898(4) 0.6888(4) 0.9306(3) 0.0364(7) Uani d . 1 . .
    H H11 0.7781 0.7945 0.9778 0.044 Uiso calc R 1 . .
    Cd Cd1 0.35091(3) 0.79984(2) 0.84217(2) 0.03281(10) Uani d . 1 . .
    N N1 0.0340(4) 0.7146(3) 0.7277(3) 0.0374(6) Uani d . 1 . .
    N N2 -0.0654(3) 0.5526(3) 0.6580(3) 0.0340(6) Uani d . 1 . .
    N N3 0.1788(3) 0.5057(3) 0.7307(2) 0.0290(5) Uani d . 1 . .
    N N4 0.4388(3) 0.4869(3) 0.8142(2) 0.0291(5) Uani d . 1 . .
    N N5 0.5215(3) 0.6530(3) 0.8697(2) 0.0323(5) Uani d . 1 . .
    N N6 0.2056(4) 0.8778(4) 1.0874(3) 0.0506(7) Uani d . 1 . .
    N N7 0.4464(4) 0.9665(4) 0.6637(3) 0.0485(7) Uani d . 1 . .
    O O1 0.1706(4) 0.7339(3) 1.0265(3) 0.0568(7) Uani d . 1 . .
    O O2 0.3107(4) 0.9700(3) 1.0329(3) 0.0542(7) Uani d . 1 . .
    O O3 0.3877(4) 1.0225(3) 0.7663(3) 0.0506(6) Uani d . 1 . .
    O O4 0.4610(4) 0.8348(3) 0.6500(3) 0.0491(6) Uani d . 1 . .
loop_
    _atom_site_aniso_label
    _atom_site_aniso_U_11
    _atom_site_aniso_U_22
    _atom_site_aniso_U_33
    _atom_site_aniso_U_12
    _atom_site_aniso_U_13
    _atom_site_aniso_U_23
    C1 0.0479(19) 0.048(2) 0.054(2) 0.0301(17) 0.0146(16) 0.0260(18)
    C2 0.0422(18) 0.062(2) 0.048(2) 0.0337(17) 0.0107(15) 0.0256(18)
    C3 0.0323(16) 0.056(2) 0.0377(18) 0.0187(16) 0.0004(14) 0.0135(16)
    C4 0.0314(14) 0.0328(15) 0.0262(14) 0.0157(13) 0.0086(12) 0.0100(12)
    C5 0.0325(14) 0.0285(14) 0.0298(14) 0.0139(12) 0.0074(12) 0.0110(12)
    C6 0.0434(18) 0.0305(15) 0.0486(19) 0.0162(14) 0.0023(15) 0.0147(14)
    C7 0.0458(19) 0.0280(16) 0.051(2) 0.0087(14) -0.0021(16) 0.0111(15)
    C8 0.0353(16) 0.0388(18) 0.0395(18) 0.0087(14) -0.0009(14) 0.0112(15)
    C9 0.0379(16) 0.0376(16) 0.0449(18) 0.0231(14) 0.0152(14) 0.0219(15)
    C10 0.0312(15) 0.0472(19) 0.0455(18) 0.0210(14) 0.0100(14) 0.0256(16)
    C11 0.0314(15) 0.0367(16) 0.0412(17) 0.0109(13) 0.0041(13) 0.0182(14)
    Cd1 0.03791(15) 0.02645(14) 0.03535(15) 0.01474(11) 0.00396(10) 0.01137(10)
    N1 0.0360(14) 0.0340(14) 0.0457(16) 0.0174(12) 0.0059(12) 0.0158(12)
    N2 0.0312(13) 0.0396(14) 0.0345(14) 0.0175(12) 0.0061(11) 0.0144(12)
    N3 0.0303(12) 0.0283(12) 0.0305(13) 0.0138(10) 0.0043(10) 0.0115(10)
    N4 0.0302(12) 0.0271(12) 0.0338(13) 0.0136(10) 0.0055(10) 0.0137(11)
    N5 0.0324(13) 0.0262(12) 0.0396(14) 0.0120(11) 0.0054(11) 0.0138(11)
    N6 0.0513(18) 0.0524(19) 0.0435(17) 0.0200(15) 0.0137(14) 0.0140(15)
    N7 0.0554(18) 0.0436(17) 0.0508(18) 0.0175(15) 0.0031(15) 0.0257(15)
    O1 0.0566(16) 0.0422(15) 0.0591(17) 0.0080(13) 0.0077(13) 0.0181(14)
    O2 0.0708(17) 0.0338(13) 0.0464(14) 0.0131(12) 0.0090(13) 0.0108(11)
    O3 0.0584(15) 0.0340(12) 0.0602(17) 0.0202(12) 0.0044(13) 0.0171(12)
    O4 0.0610(16) 0.0464(14) 0.0462(14) 0.0291(13) 0.0099(12) 0.0166(12)
_geom_special_details
;
All e.s.d.'s (except the e.s.d. in the dihedral angle between two l.s. planes)
are estimated using the full covariance matrix. The cell e.s.d.'s are taken
into account individually in the estimation of e.s.d.'s in distances, angles
and torsion angles; correlations between e.s.d.'s in cell parameters are only
used when they are defined by crystal symmetry. An approximate (isotropic)
treatment of cell e.s.d.'s is used for estimating e.s.d.'s involving l.s.
planes.
;
loop_
    _geom_bond_atom_site_label_1
    _geom_bond_atom_site_label_2
    _geom_bond_site_symmetry_2
    _geom_bond_distance
    _geom_bond_publ_flag
    C1 N1 . 1.320(4) ?
    C1 C2 . 1.395(5) ?
    C1 H1 . 0.9300 ?
    C2 C3 . 1.357(5) ?
    C2 H2 . 0.9300 ?
    C3 N2 . 1.364(4) ?
    C3 H3 . 0.9300 ?
    C4 N3 . 1.330(4) ?
    C4 C8 . 1.379(4) ?
    C4 N2 . 1.413(4) ?
    C5 N3 . 1.328(4) ?
    C5 C6 . 1.376(4) ?
    C5 N4 . 1.409(4) ?
    C6 C7 . 1.385(4) ?
    C6 H6 . 0.9300 ?
    C7 C8 . 1.371(5) ?
    C7 H7 . 0.9300 ?
    C8 H8 . 0.9300 ?
    C9 N4 . 1.361(4) ?
    C9 C10 . 1.364(4) ?
    C9 H9 . 0.9300 ?
    C10 C11 . 1.397(5) ?
    C10 H10 . 0.9300 ?
    C11 N5 . 1.325(4) ?
    C11 H11 . 0.9300 ?
    Cd1 O2 . 2.270(3) ?
    Cd1 N5 . 2.345(2) ?
    Cd1 O4 . 2.365(3) ?
    Cd1 N3 . 2.434(2) ?
    Cd1 N1 . 2.450(3) ?
    Cd1 O3 . 2.464(2) ?
    Cd1 O1 . 2.592(3) ?
    N1 N2 . 1.357(4) ?
    N4 N5 . 1.361(3) ?
    N6 O1 . 1.220(4) ?
    N6 O2 . 1.277(4) ?
    N7 O3 . 1.240(4) ?
    N7 O4 . 1.264(4) ?
loop_
    _geom_angle_atom_site_label_1
    _geom_angle_atom_site_label_2
    _geom_angle_atom_site_label_3
    _geom_angle_site_symmetry_1
    _geom_angle_site_symmetry_3
    _geom_angle
    _geom_angle_publ_flag
    N1 C1 C2 . . 111.8(3) ?
    N1 C1 H1 . . 124.1 ?
    C2 C1 H1 . . 124.1 ?
    C3 C2 C1 . . 105.3(3) ?
    C3 C2 H2 . . 127.3 ?
    C1 C2 H2 . . 127.3 ?
    C2 C3 N2 . . 106.8(3) ?
    C2 C3 H3 . . 126.6 ?
    N2 C3 H3 . . 126.6 ?
    N3 C4 C8 . . 124.0(3) ?
    N3 C4 N2 . . 113.9(3) ?
    C8 C4 N2 . . 122.2(3) ?
    N3 C5 C6 . . 123.6(3) ?
    N3 C5 N4 . . 114.4(2) ?
    C6 C5 N4 . . 122.0(3) ?
    C5 C6 C7 . . 117.0(3) ?
    C5 C6 H6 . . 121.5 ?
    C7 C6 H6 . . 121.5 ?
    C8 C7 C6 . . 121.0(3) ?
    C8 C7 H7 . . 119.5 ?
    C6 C7 H7 . . 119.5 ?
    C7 C8 C4 . . 116.8(3) ?
    C7 C8 H8 . . 121.6 ?
    C4 C8 H8 . . 121.6 ?
    N4 C9 C10 . . 107.1(3) ?
    N4 C9 H9 . . 126.4 ?
    C10 C9 H9 . . 126.4 ?
    C9 C10 C11 . . 105.3(3) ?
    C9 C10 H10 . . 127.4 ?
    C11 C10 H10 . . 127.4 ?
    N5 C11 C10 . . 111.5(3) ?
    N5 C11 H11 . . 124.2 ?
    C10 C11 H11 . . 124.2 ?
    O2 Cd1 N5 . . 114.66(9) ?
    O2 Cd1 O4 . . 133.53(9) ?
    N5 Cd1 O4 . . 97.45(9) ?
    O2 Cd1 N3 . . 128.85(8) ?
    N5 Cd1 N3 . . 67.11(8) ?
    O4 Cd1 N3 . . 93.58(9) ?
    O2 Cd1 N1 . . 94.34(10) ?
    N5 Cd1 N1 . . 132.58(9) ?
    O4 Cd1 N1 . . 86.53(9) ?
    N3 Cd1 N1 . . 65.49(8) ?
    O2 Cd1 O3 . . 83.63(9) ?
    N5 Cd1 O3 . . 139.36(9) ?
    O4 Cd1 O3 . . 51.23(9) ?
    N3 Cd1 O3 . . 130.34(8) ?
    N1 Cd1 O3 . . 77.14(8) ?
    O2 Cd1 O1 . . 50.02(9) ?
    N5 Cd1 O1 . . 87.76(9) ?
    O4 Cd1 O1 . . 169.63(9) ?
    N3 Cd1 O1 . . 80.15(8) ?
    N1 Cd1 O1 . . 83.36(9) ?
    O3 Cd1 O1 . . 127.86(9) ?
    C1 N1 N2 . . 104.8(3) ?
    C1 N1 Cd1 . . 137.4(2) ?
    N2 N1 Cd1 . . 117.31(18) ?
    N1 N2 C3 . . 111.2(3) ?
    N1 N2 C4 . . 120.0(2) ?
    C3 N2 C4 . . 128.7(3) ?
    C5 N3 C4 . . 117.6(3) ?
    C5 N3 Cd1 . . 119.45(19) ?
    C4 N3 Cd1 . . 122.21(19) ?
    C9 N4 N5 . . 111.0(2) ?
    C9 N4 C5 . . 128.9(3) ?
    N5 N4 C5 . . 120.0(2) ?
    C11 N5 N4 . . 105.1(2) ?
    C11 N5 Cd1 . . 136.3(2) ?
    N4 N5 Cd1 . . 118.55(17) ?
    O1 N6 O2 . . 112.5(3) ?
    O3 N7 O4 . . 113.2(3) ?
    N6 O1 Cd1 . . 91.5(2) ?
    N6 O2 Cd1 . . 105.9(2) ?
    N7 O3 Cd1 . . 95.73(19) ?
    N7 O4 Cd1 . . 99.9(2) ?
loop_
    _geom_torsion_atom_site_label_1
    _geom_torsion_atom_site_label_2
    _geom_torsion_atom_site_label_3
    _geom_torsion_atom_site_label_4
    _geom_torsion_site_symmetry_1
    _geom_torsion_site_symmetry_2
    _geom_torsion_site_symmetry_3
    _geom_torsion_site_symmetry_4
    _geom_torsion
    _geom_torsion_publ_flag
    N1 C1 C2 C3 . . . . -0.3(4) ?
    C1 C2 C3 N2 . . . . 0.2(4) ?
    N3 C5 C6 C7 . . . . -1.7(5) ?
    N4 C5 C6 C7 . . . . 178.2(3) ?
    C5 C6 C7 C8 . . . . 0.3(5) ?
    C6 C7 C8 C4 . . . . 1.3(5) ?
    N3 C4 C8 C7 . . . . -1.8(5) ?
    N2 C4 C8 C7 . . . . 179.1(3) ?
    N4 C9 C10 C11 . . . . 0.5(4) ?
    C9 C10 C11 N5 . . . . -0.5(4) ?
    C2 C1 N1 N2 . . . . 0.3(4) ?
    C2 C1 N1 Cd1 . . . . 171.8(2) ?
    O2 Cd1 N1 C1 . . . . 55.0(4) ?
    N5 Cd1 N1 C1 . . . . -175.4(3) ?
    O4 Cd1 N1 C1 . . . . -78.5(3) ?
    N3 Cd1 N1 C1 . . . . -174.0(4) ?
    O3 Cd1 N1 C1 . . . . -27.5(3) ?
    O1 Cd1 N1 C1 . . . . 103.8(3) ?
    O2 Cd1 N1 N2 . . . . -134.3(2) ?
    N5 Cd1 N1 N2 . . . . -4.7(3) ?
    O4 Cd1 N1 N2 . . . . 92.3(2) ?
    N3 Cd1 N1 N2 . . . . -3.3(2) ?
    O3 Cd1 N1 N2 . . . . 143.2(2) ?
    O1 Cd1 N1 N2 . . . . -85.4(2) ?
    C1 N1 N2 C3 . . . . -0.1(4) ?
    Cd1 N1 N2 C3 . . . . -173.6(2) ?
    C1 N1 N2 C4 . . . . -176.7(3) ?
    Cd1 N1 N2 C4 . . . . 9.8(3) ?
    C2 C3 N2 N1 . . . . -0.1(4) ?
    C2 C3 N2 C4 . . . . 176.1(3) ?
    N3 C4 N2 N1 . . . . -12.6(4) ?
    C8 C4 N2 N1 . . . . 166.5(3) ?
    N3 C4 N2 C3 . . . . 171.5(3) ?
    C8 C4 N2 C3 . . . . -9.4(5) ?
    C6 C5 N3 C4 . . . . 1.3(5) ?
    N4 C5 N3 C4 . . . . -178.6(2) ?
    C6 C5 N3 Cd1 . . . . 171.7(3) ?
    N4 C5 N3 Cd1 . . . . -8.2(3) ?
    C8 C4 N3 C5 . . . . 0.6(4) ?
    N2 C4 N3 C5 . . . . 179.7(3) ?
    C8 C4 N3 Cd1 . . . . -169.6(2) ?
    N2 C4 N3 Cd1 . . . . 9.5(3) ?
    O2 Cd1 N3 C5 . . . . -98.7(2) ?
    N5 Cd1 N3 C5 . . . . 5.3(2) ?
    O4 Cd1 N3 C5 . . . . 101.9(2) ?
    N1 Cd1 N3 C5 . . . . -173.6(2) ?
    O3 Cd1 N3 C5 . . . . 141.5(2) ?
    O1 Cd1 N3 C5 . . . . -86.4(2) ?
    O2 Cd1 N3 C4 . . . . 71.3(2) ?
    N5 Cd1 N3 C4 . . . . 175.2(2) ?
    O4 Cd1 N3 C4 . . . . -88.2(2) ?
    N1 Cd1 N3 C4 . . . . -3.6(2) ?
    O3 Cd1 N3 C4 . . . . -48.5(3) ?
    O1 Cd1 N3 C4 . . . . 83.5(2) ?
    C10 C9 N4 N5 . . . . -0.4(3) ?
    C10 C9 N4 C5 . . . . -176.8(3) ?
    N3 C5 N4 C9 . . . . -176.9(3) ?
    C6 C5 N4 C9 . . . . 3.2(5) ?
    N3 C5 N4 N5 . . . . 7.0(4) ?
    C6 C5 N4 N5 . . . . -172.9(3) ?
    C10 C11 N5 N4 . . . . 0.2(4) ?
    C10 C11 N5 Cd1 . . . . 179.2(2) ?
    C9 N4 N5 C11 . . . . 0.1(3) ?
    C5 N4 N5 C11 . . . . 176.8(3) ?
    C9 N4 N5 Cd1 . . . . -179.10(18) ?
    C5 N4 N5 Cd1 . . . . -2.4(3) ?
    O2 Cd1 N5 C11 . . . . -56.5(3) ?
    O4 Cd1 N5 C11 . . . . 89.0(3) ?
    N3 Cd1 N5 C11 . . . . 179.8(3) ?
    N1 Cd1 N5 C11 . . . . -178.9(3) ?
    O3 Cd1 N5 C11 . . . . 53.8(4) ?
    O1 Cd1 N5 C11 . . . . -100.0(3) ?
    O2 Cd1 N5 N4 . . . . 122.4(2) ?
    O4 Cd1 N5 N4 . . . . -92.1(2) ?
    N3 Cd1 N5 N4 . . . . -1.34(19) ?
    N1 Cd1 N5 N4 . . . . 0.1(3) ?
    O3 Cd1 N5 N4 . . . . -127.3(2) ?
    O1 Cd1 N5 N4 . . . . 78.9(2) ?
    O2 N6 O1 Cd1 . . . . -3.4(3) ?
    O2 Cd1 O1 N6 . . . . 2.3(2) ?
    N5 Cd1 O1 N6 . . . . 127.6(2) ?
    O4 Cd1 O1 N6 . . . . -112.0(5) ?
    N3 Cd1 O1 N6 . . . . -165.3(2) ?
    N1 Cd1 O1 N6 . . . . -99.1(2) ?
    O3 Cd1 O1 N6 . . . . -31.1(3) ?
    O1 N6 O2 Cd1 . . . . 4.0(3) ?
    N5 Cd1 O2 N6 . . . . -66.1(2) ?
    O4 Cd1 O2 N6 . . . . 164.6(2) ?
    N3 Cd1 O2 N6 . . . . 13.5(3) ?
    N1 Cd1 O2 N6 . . . . 75.3(2) ?
    O3 Cd1 O2 N6 . . . . 151.8(2) ?
    O1 Cd1 O2 N6 . . . . -2.3(2) ?
    O4 N7 O3 Cd1 . . . . -1.1(3) ?
    O2 Cd1 O3 N7 . . . . 168.8(2) ?
    N5 Cd1 O3 N7 . . . . 47.8(3) ?
    O4 Cd1 O3 N7 . . . . 0.71(19) ?
    N3 Cd1 O3 N7 . . . . -54.0(2) ?
    N1 Cd1 O3 N7 . . . . -95.2(2) ?
    O1 Cd1 O3 N7 . . . . -166.11(18) ?
    O3 N7 O4 Cd1 . . . . 1.2(3) ?
    O2 Cd1 O4 N7 . . . . -17.1(3) ?
    N5 Cd1 O4 N7 . . . . -151.9(2) ?
    N3 Cd1 O4 N7 . . . . 140.7(2) ?
    N1 Cd1 O4 N7 . . . . 75.6(2) ?
    O3 Cd1 O4 N7 . . . . -0.70(19) ?
    O1 Cd1 O4 N7 . . . . 88.4(5) ?
data_global
_journal_date_recd_electronic     2009-09-27
_journal_date_accepted     2009-09-30
_journal_name_full     'Acta Crystallographica, Section E'
_journal_year     2009
_journal_volume     65
_journal_issue     11
_journal_page_first     m1318
_journal_page_last     m1318
_journal_paper_category     QM
_journal_coeditor_code     LH2917
_publ_contact_author
;
      Shi Jing Min
      Department of Chemistry
      Shandong Normal University
      Jinan 250014
      People's Republic of China
;
_publ_contact_author_email     shijingmin1955@yahoo.com.cn
_publ_contact_author_fax     '86 531 86180017'
_publ_contact_author_phone     '86 531 86180743'
_publ_section_title
;\
Di-\m-nitrito-\k^3^<i>O</i>:<i>O</i>,<i>O</i>';\k^3^<i>O</i>,<i>O</i>':\
<i>O</i>-bis{[2,6-bis(pyrazol-1-yl-\k<i>N</i>^2^)pyridine-\k<i>N</i>]\
(nitrito-\k^2^<i>O</i>,<i>O</i>')cadmium(II)}
;
loop_
    _publ_author_name
    _publ_author_address
    'Sun, Ting Ting'
;     Department of Chemistry
      Shandong Normal University
      Jinan 250014
      People's Republic of China
;
    'Meng, Lin'
;     Department of Chemistry
      Shandong Normal University
      Jinan 250014
      People's Republic of China
;
    'Shi, Jing Min'
;     Department of Chemistry
      Shandong Normal University
      Jinan 250014
      People's Republic of China
;
