# Supplementary material for: Di-μ-nitrito-κ3 O:O,O′;κ3 O,O′:O-bis­{[2,6-bis­(pyrazol-1-yl-κN 2)pyridine-κN](nitrito-κ2 O,O′)cadmium(II)}
Source: Acta Crystallogr Sect E Struct Rep Online. 2009 Oct 7;65(Pt 11):m1318. doi: 10.1107/S1600536809039841 (PMC2971109; doi:10.1107/S1600536809039841)
Supplement: Supplementary file 2 [file e-65-m1318-Isup2.hkl]

# 
# h,k,l, Fc-squared, Fo-squared, sigma(Fo-squared) and status flag 
# 
data_I
_shelx_title ' 90326bm in P-1' 
_shelx_refln_list_code          4 
_shelx_F_calc_maximum      177.01 
_exptl_crystal_F_000       408.00 
_reflns_d_resolution_high  0.8108 
 
loop_ 
 _symmetry_equiv_pos_as_xyz 
 'x, y, z' 
 '-x, -y, -z' 
 
_cell_length_a     7.7618 
_cell_length_b     9.5522 
_cell_length_c    10.9665 
_cell_angle_alpha 110.285 
_cell_angle_beta   90.616 
_cell_angle_gamma 112.155 
 
_shelx_F_squared_multiplier     1.000 
 
loop_ 
 _refln_index_h 
 _refln_index_k 
 _refln_index_l 
 _refln_F_squared_calc 
 _refln_F_squared_meas 
 _refln_F_squared_sigma 
 _refln_observed_status 
   1   0   0     2254.90     2258.44     38.58 o 
   2   0   0      216.12      215.75      5.78 o 
   3   0   0     2109.86     2104.45     37.26 o 
   4   0   0      446.15      403.33      9.23 o 
   5   0   0       40.83       42.46      3.94 o 
   6   0   0      593.63      580.03     26.33 o 
   7   0   0      366.12      370.43     21.27 o 
   8   0   0        2.18        0.00      4.73 o 
  -9   1   0      100.17      146.47     16.49 o 
  -8   1   0      342.21      387.93     22.86 o 
  -7   1   0      466.04      419.90     22.18 o 
  -6   1   0      110.37      119.36     11.38 o 
  -5   1   0     1805.01     1836.44     41.93 o 
  -4   1   0     2780.25     2944.57     51.73 o 
  -3   1   0       85.28       92.36      2.98 o 
  -2   1   0     3840.79     3651.18     75.13 o 
  -1   1   0     9933.32     8258.56    172.74 o 
   0   1   0      275.78      267.13      7.66 o 
   1   1   0      443.38      441.40      8.50 o 
   2   1   0     3284.13     3156.19     54.51 o 
   3   1   0     3553.07     3735.94     64.88 o 
   4   1   0      102.51      109.81      4.18 o 
   5   1   0     1242.28     1233.88     30.13 o 
   6   1   0      782.66      793.39     33.58 o 
   7   1   0        0.04        0.00      3.09 o 
   8   1   0      102.69      109.96     13.76 o 
  -9   2   0      205.69      202.46     16.64 o 
  -8   2   0       31.94       44.33      8.80 o 
  -7   2   0      332.05      319.18     12.23 o 
  -6   2   0     1702.41     1688.92     39.96 o 
  -5   2   0      337.56      357.06     11.75 o 
  -4   2   0      582.81      576.00     15.12 o 
  -3   2   0     1220.71     1210.74     27.13 o 
  -2   2   0     4007.73     3926.67     66.90 o 
  -1   2   0     7791.30     7794.92    163.79 o 
   0   2   0     2244.86     2368.14     50.27 o 
   1   2   0     4498.07     4577.66     78.20 o 
   2   2   0     1040.44     1117.97     20.97 o 
   3   2   0      993.23      988.79     29.55 o 
   4   2   0     2031.93     2055.61     40.12 o 
   5   2   0       16.72       20.10      5.26 o 
   6   2   0      208.98      174.27     13.55 o 
   7   2   0      433.00      415.12     23.92 o 
  -9   3   0       16.81       19.60      7.26 o 
  -8   3   0       81.84       83.57      7.38 o 
  -7   3   0      423.94      421.33     14.63 o 
  -6   3   0        4.48        3.04      2.35 o 
  -5   3   0     1092.21     1164.34     28.16 o 
  -4   3   0     3349.28     3491.18     73.95 o 
  -3   3   0      391.03      374.22     10.12 o 
  -2   3   0      272.20      295.93      6.55 o 
  -1   3   0     2816.67     2984.64     68.80 o 
   0   3   0     4122.73     4335.35     74.24 o 
   1   3   0      816.27      897.07     17.35 o 
   2   3   0      914.53      898.88     17.87 o 
   3   3   0     1250.17     1311.05     25.40 o 
   4   3   0        7.20       10.67      6.49 o 
   5   3   0       22.24       20.28      5.44 o 
   6   3   0      484.94      461.95     24.38 o 
   7   3   0      148.40      172.22     16.34 o 
  -9   4   0      235.35      238.42     17.15 o 
  -8   4   0      695.42      727.67     22.40 o 
  -7   4   0       50.69       56.54      5.68 o 
  -6   4   0      800.48      831.86     32.99 o 
  -5   4   0     1729.07     1798.84     40.95 o 
  -4   4   0      407.01      480.93     13.11 o 
  -3   4   0     1404.04     1360.10     25.07 o 
  -2   4   0     9035.51     9264.85    259.62 o 
  -1   4   0     1306.70     1357.86     32.05 o 
   0   4   0     3278.98     3588.72     62.42 o 
   1   4   0     1095.25      982.98     19.34 o 
   2   4   0     2332.89     2538.89     45.90 o 
   3   4   0        6.54       13.23      2.89 o 
   4   4   0      832.54      834.22     23.44 o 
   5   4   0      752.18      761.80     32.57 o 
   6   4   0       19.92       22.00      6.68 o 
  -9   5   0       36.95       40.64      8.65 o 
  -8   5   0      221.35      234.16     11.03 o 
  -7   5   0      842.41      838.86     23.53 o 
  -6   5   0      854.59      814.10     21.88 o 
  -5   5   0        4.09        3.36      3.43 o 
  -4   5   0     1523.42     1535.67     28.76 o 
  -3   5   0     4767.37     5113.43     88.21 o 
  -2   5   0        1.47        2.56      5.13 o 
  -1   5   0     1909.82     1984.01     69.66 o 
   0   5   0     2539.24     2570.80     46.03 o 
   1   5   0     1260.88     1195.71     24.23 o 
   2   5   0       46.74       55.52      4.73 o 
   3   5   0     1316.78     1293.17     32.84 o 
   4   5   0      490.00      502.25     26.43 o 
   5   5   0        8.50       20.36      6.45 o 
   6   5   0       41.18       56.29      9.96 o 
  -9   6   0       44.30       53.76     10.55 o 
  -8   6   0      379.12      419.01     23.67 o 
  -7   6   0      385.31      352.91     20.26 o 
  -6   6   0        1.84        0.00      2.98 o 
  -5   6   0     1194.63     1230.41     45.65 o 
  -4   6   0     1390.87     1385.29     34.66 o 
  -3   6   0       10.56        8.51      2.53 o 
  -2   6   0     3401.13     3517.69     78.92 o 
  -1   6   0     4252.12     4581.17    100.76 o 
   0   6   0      529.78      495.81     17.92 o 
   1   6   0       74.02       84.37      8.45 o 
   2   6   0     1409.95     1432.72     53.31 o 
   3   6   0      165.31      176.62     13.40 o 
   4   6   0      162.94      174.29     13.86 o 
  -9   7   0      264.61      277.06     20.46 o 
  -8   7   0       23.92       23.59      7.16 o 
  -7   7   0      266.15      253.17     17.40 o 
  -6   7   0      700.65      690.08     31.21 o 
  -5   7   0      515.49      494.54     22.72 o 
  -4   7   0      229.48      227.97      9.96 o 
  -3   7   0      864.28      893.09     25.04 o 
  -2   7   0     1349.74     1344.45     34.51 o 
  -1   7   0      131.73      139.35      7.58 o 
   0   7   0      399.33      398.39     13.98 o 
   1   7   0      906.62      799.10     34.39 o 
   2   7   0       54.46       51.89      8.50 o 
   3   7   0       44.42       49.87      8.80 o 
   4   7   0      349.40      395.57     23.34 o 
  -8   8   0      205.56      196.06     16.41 o 
  -7   8   0      126.45      103.63     12.95 o 
  -6   8   0        3.89        7.81      4.91 o 
  -5   8   0      683.87      642.83     32.76 o 
  -4   8   0      625.45      647.99     32.95 o 
  -3   8   0     1912.81     1951.17     53.90 o 
  -2   8   0      468.39      473.65     16.37 o 
  -1   8   0      403.90      393.94     14.47 o 
   0   8   0      592.12      589.54     19.20 o 
   1   8   0       22.22       30.32      7.23 o 
   2   8   0      218.87      229.09     17.07 o 
   3   8   0      376.96      393.95     23.70 o 
  -8   9   0      119.62      103.81     14.11 o 
  -7   9   0       16.22       21.34      7.11 o 
  -6   9   0      360.98      327.67     20.86 o 
  -5   9   0      657.93      671.69     22.23 o 
  -4   9   0       19.98       20.08      4.32 o 
  -3   9   0      863.15      828.82     35.37 o 
  -2   9   0      995.16      957.05     27.80 o 
  -1   9   0      169.14      166.58     12.10 o 
   0   9   0       33.89       43.52      8.62 o 
   1   9   0      331.76      325.54     21.32 o 
  -7  10   0      359.09      332.14     22.71 o 
  -6  10   0      330.44      340.89     22.48 o 
  -5  10   0        9.80        9.03      3.96 o 
  -4  10   0      306.26      298.82     13.89 o 
  -3  10   0      754.35      778.34     25.09 o 
  -2  10   0       25.71       30.43      5.16 o 
  -1  10   0      101.37       92.56     12.67 o 
   0  10   0      327.20      343.12     22.73 o 
  -4  11   0      278.28      287.76     14.32 o 
   2 -11   1       14.86       22.28      7.59 o 
   3 -11   1      303.02      312.31     16.07 o 
   4 -11   1      323.21      307.25     14.55 o 
   5 -11   1       58.99       58.74      7.38 o 
   0 -10   1       88.08       72.38     11.25 o 
   1 -10   1      110.49       98.58     12.80 o 
   2 -10   1      418.54      404.77     15.86 o 
   3 -10   1      338.63      380.87     22.80 o 
   4 -10   1        2.70        4.02      4.58 o 
   5 -10   1      491.97      481.50     28.61 o 
   6 -10   1      391.77      370.36     22.81 o 
   7 -10   1       60.84       35.30      9.08 o 
  -2  -9   1      375.16      378.25     23.47 o 
  -1  -9   1        2.27        9.86      5.39 o 
   0  -9   1      185.13      179.20     14.69 o 
   1  -9   1      220.44      237.98     10.97 o 
   2  -9   1      269.98      250.11     17.15 o 
   3  -9   1      135.97      123.20      8.62 o 
   4  -9   1     1357.08     1314.59     60.78 o 
   5  -9   1     1134.23     1139.83     49.83 o 
   6  -9   1        6.49        0.91      4.43 o 
   7  -9   1      170.30      181.57     15.63 o 
   8  -9   1      252.68      244.49     18.92 o 
  -3  -8   1      378.83      447.41     25.59 o 
  -2  -8   1        2.78        0.76      4.22 o 
  -1  -8   1      434.93      403.38     22.68 o 
   0  -8   1     1086.66     1078.17     43.95 o 
   1  -8   1      283.88      279.71     11.44 o 
   2  -8   1     1357.21     1283.21     33.73 o 
   3  -8   1     1031.87      985.33     27.45 o 
   4  -8   1      432.75      395.71     14.50 o 
   5  -8   1      515.55      477.03     16.49 o 
   6  -8   1      309.06      358.14     20.96 o 
   7  -8   1      490.93      418.63     24.02 o 
   8  -8   1        2.79        4.63      5.36 o 
  -4  -7   1      107.74      136.10     13.96 o 
  -3  -7   1        1.75        3.41      4.02 o 
  -2  -7   1     1352.22     1324.10     51.51 o 
  -1  -7   1      689.86      620.21     28.58 o 
   0  -7   1      168.80      148.73     16.63 o 
   1  -7   1     1216.94     1153.30     44.13 o 
   2  -7   1      330.93      307.76     11.57 o 
   3  -7   1      441.19      440.46     16.36 o 
   4  -7   1      390.26      350.97     43.94 o 
   5  -7   1     1627.97     1616.20     40.22 o 
   6  -7   1      432.27      414.76     22.08 o 
   7  -7   1       29.97       28.32      7.08 o 
   8  -7   1      336.59      314.95     20.41 o 
   9  -7   1      105.49       85.35     12.42 o 
  -5  -6   1       86.31       98.68     11.78 o 
  -4  -6   1       24.52       25.09      4.43 o 
  -3  -6   1      296.31      308.16     12.04 o 
  -2  -6   1      166.82      182.69      8.32 o 
  -1  -6   1      440.72      474.33     11.52 o 
   0  -6   1     1481.89     1537.19     43.76 o 
   1  -6   1     2035.72     2050.57     47.92 o 
   2  -6   1      111.86      116.91      6.63 o 
   3  -6   1     3268.66     3385.60     75.75 o 
   4  -6   1     5326.77     5418.63    145.71 o 
   5  -6   1       63.07       70.30      5.08 o 
   6  -6   1      760.75      706.77     30.37 o 
   7  -6   1      477.84      485.50     24.53 o 
   8  -6   1       46.02       37.86      8.07 o 
   9  -6   1       30.00       28.02      7.94 o 
  -6  -5   1       14.28       12.54      6.32 o 
  -5  -5   1      342.00      338.59     19.85 o 
  -4  -5   1      579.01      572.95     30.69 o 
  -3  -5   1      558.32      562.82     34.23 o 
  -2  -5   1      706.15      693.72     19.29 o 
  -1  -5   1     1419.95     1358.49     26.03 o 
   0  -5   1      162.81      143.92      4.62 o 
   1  -5   1     1599.30     1763.80     31.88 o 
   2  -5   1     5966.80     6343.17    135.97 o 
   3  -5   1     1475.99     1462.85     34.72 o 
   4  -5   1        4.06        4.25      1.27 o 
   5  -5   1     1753.46     1808.83     41.15 o 
   6  -5   1      524.26      521.42     21.79 o 
   7  -5   1     1139.55     1119.47     29.48 o 
   8  -5   1      285.07      273.34     11.99 o 
   9  -5   1      252.07      276.48     13.05 o 
  -6  -4   1      199.06      176.31     14.49 o 
  -5  -4   1      501.88      507.83     25.01 o 
  -4  -4   1      405.32      413.66     40.69 o 
  -3  -4   1     1740.90     1754.68     41.72 o 
  -2  -4   1     2550.56     2652.46     47.53 o 
  -1  -4   1      488.19      534.81     11.53 o 
   0  -4   1      884.29      848.66     16.41 o 
   1  -4   1     4661.39     4806.44    103.10 o 
   2  -4   1     1565.14     1585.87     36.34 o 
   3  -4   1      551.38      700.38     16.80 o 
   4  -4   1     2296.40     2403.51     52.08 o 
   5  -4   1      819.63      748.04     19.59 o 
   6  -4   1      116.92      105.18      8.17 o 
   7  -4   1     2024.96     2025.01     47.91 o 
   8  -4   1      350.78      390.31     14.88 o 
   9  -4   1       55.74       69.65     10.62 o 
  -7  -3   1      263.40      290.47     20.18 o 
  -6  -3   1      131.47      127.20     13.25 o 
  -5  -3   1      392.85      389.17     20.51 o 
  -4  -3   1      742.11      726.47     21.17 o 
  -3  -3   1     2218.71     2284.78     41.40 o 
  -2  -3   1       29.25       26.80      2.15 o 
  -1  -3   1     3772.98     3851.47     66.43 o 
   0  -3   1     3418.77     3502.15     75.15 o 
   1  -3   1      193.45      201.60      8.09 o 
   2  -3   1     2757.26     2837.50     48.97 o 
   3  -3   1     4843.63     4984.86     85.09 o 
   4  -3   1     1447.29     1546.09     34.84 o 
   5  -3   1        1.49        3.05      1.67 o 
   6  -3   1      205.97      210.12      8.78 o 
   7  -3   1      245.29      235.14     24.08 o 
   8  -3   1       22.32       28.51      9.14 o 
   9  -3   1      213.53      230.15     17.42 o 
  -8  -2   1      101.43      107.43     14.19 o 
  -7  -2   1      148.42      159.04     15.48 o 
  -6  -2   1       92.17       77.92     10.37 o 
  -5  -2   1     1801.95     1901.63     45.45 o 
  -4  -2   1     1327.48     1330.87     39.40 o 
  -3  -2   1       68.22       70.07      3.53 o 
  -2  -2   1     2105.97     2127.05     37.57 o 
  -1  -2   1      864.23      917.85     20.72 o 
   0  -2   1       30.59       32.08      2.10 o 
   1  -2   1     7567.96     7390.16    154.84 o 
   2  -2   1     6119.22     6008.51    101.55 o 
   3  -2   1      148.48      189.30     27.79 o 
   4  -2   1     3260.72     3471.81     73.67 o 
   5  -2   1     1894.86     1972.80     44.66 o 
   6  -2   1      654.69      566.26     16.95 o 
   7  -2   1        9.09       16.14      5.10 o 
   8  -2   1      326.17      345.70     20.61 o 
   9  -2   1       73.85       83.61     12.80 o 
  -8  -1   1       10.26        9.08      5.18 o 
  -7  -1   1      697.41      677.11     32.40 o 
  -6  -1   1     1151.61     1170.42     44.89 o 
  -5  -1   1      355.85      369.73     12.32 o 
  -4  -1   1     1044.53     1118.30     21.72 o 
  -3  -1   1     2775.37     2732.80     47.97 o 
  -2  -1   1       38.75       37.63      1.86 o 
  -1  -1   1       40.31       36.61      1.45 o 
   0  -1   1    10282.25     8279.32    175.01 o 
   1  -1   1     3469.54     3410.38     57.95 o 
   2  -1   1     2683.20     2922.91     60.88 o 
   3  -1   1    10950.47    10331.15    210.08 o 
   4  -1   1      883.65      791.40     15.57 o 
   5  -1   1      444.49      445.59     13.44 o 
   6  -1   1       62.91       73.54     14.41 o 
   7  -1   1     1331.41     1232.12     46.66 o 
   8  -1   1       46.80       47.80      9.21 o 
  -8   0   1       47.64       49.19      9.86 o 
  -7   0   1      251.27      271.45     17.90 o 
  -6   0   1       25.91       50.02      8.07 o 
  -5   0   1     1234.39     1266.08     24.69 o 
  -4   0   1      723.30      667.33     13.78 o 
  -3   0   1        6.71        7.41      1.17 o 
  -2   0   1     1683.00     1733.82     38.58 o 
   0   0   1     3409.55     3456.03    100.98 o 
   1   0   1       60.90       47.94      1.72 o 
   2   0   1    15824.54    14335.37    241.21 o 
   3   0   1     3233.73     3209.31     55.81 o 
   4   0   1      611.90      684.30     14.16 o 
   5   0   1     1742.96     1736.54     48.72 o 
   6   0   1     1295.78     1236.69     31.18 o 
   7   0   1        1.17        0.00      3.34 o 
   8   0   1       86.73       86.11     12.47 o 
  -9   1   1      118.36       91.72     13.76 o 
  -8   1   1      289.40      292.16     19.60 o 
  -7   1   1      162.12      158.23     12.97 o 
  -6   1   1     1263.81     1322.48     32.60 o 
  -5   1   1     2019.51     2094.61     38.44 o 
  -4   1   1       14.28       13.07      1.55 o 
  -3   1   1     3674.04     3707.77     63.88 o 
  -2   1   1      836.59      855.47     27.72 o 
  -1   1   1        3.47        6.47      1.82 o 
   0   1   1     3145.76     3199.74     54.48 o 
   1   1   1    17293.83    15377.67    457.01 o 
   2   1   1     6843.57     6836.00    129.20 o 
   3   1   1      128.60      133.01      4.36 o 
   4   1   1      799.68      838.26     20.02 o 
   5   1   1      353.06      334.54     11.45 o 
   6   1   1       14.57       23.67      5.82 o 
   7   1   1      168.60      163.62     13.83 o 
   8   1   1      138.92      169.61     16.92 o 
  -9   2   1        4.24       15.10      6.70 o 
  -8   2   1      149.63      166.48     14.09 o 
  -7   2   1      658.45      647.77     42.85 o 
  -6   2   1      245.31      224.77      9.25 o 
  -5   2   1      252.92      247.86      6.88 o 
  -4   2   1     3809.71     3709.72     78.45 o 
  -3   2   1     1236.09     1291.43     28.98 o 
  -2   2   1        1.37        1.47      1.52 o 
  -1   2   1     2332.28     2381.01     51.78 o 
   0   2   1     3625.16     3456.65     59.32 o 
   1   2   1     2147.59     2219.94     39.23 o 
   2   2   1      366.84      338.91      8.05 o 
   3   2   1     1397.53     1467.65     27.73 o 
   4   2   1      264.71      269.86      8.71 o 
   5   2   1        2.95       20.38      4.98 o 
   6   2   1      682.72      659.43     29.94 o 
   7   2   1      171.38      157.02     15.33 o 
  -9   3   1      256.07      299.98     20.43 o 
  -8   3   1      391.48      425.51     22.99 o 
  -7   3   1      143.72      150.39      8.05 o 
  -6   3   1      180.83      161.60     15.46 o 
  -5   3   1     2792.56     2943.76     64.17 o 
  -4   3   1      294.32      291.91      9.32 o 
  -3   3   1     1699.99     1820.60     39.78 o 
  -2   3   1     2755.53     2716.60     61.89 o 
  -1   3   1     2529.54     2590.65     57.07 o 
   0   3   1     1102.32     1213.58     22.53 o 
   1   3   1     3191.86     3402.38     59.51 o 
   2   3   1     3104.64     3352.40     59.19 o 
   3   3   1       39.93       39.07      3.07 o 
   4   3   1        6.58        5.34      1.82 o 
   5   3   1     1122.11     1078.87     41.35 o 
   6   3   1        2.22        0.00      3.57 o 
   7   3   1       64.39       63.60     11.23 o 
  -9   4   1       18.08       19.78      6.88 o 
  -8   4   1       75.21       79.37      7.34 o 
  -7   4   1     1199.27     1231.49     42.73 o 
  -6   4   1      762.60      746.17     34.89 o 
  -5   4   1      303.29      307.89     11.41 o 
  -4   4   1     1034.48     1059.28     25.29 o 
  -3   4   1     3788.72     3902.07     67.86 o 
  -2   4   1     1273.58     1368.82     52.20 o 
  -1   4   1     1993.20     2075.76     68.13 o 
   0   4   1     2370.24     2296.39     41.19 o 
   1   4   1     1012.25     1047.33     20.79 o 
   2   4   1      243.61      274.49      9.38 o 
   3   4   1     1148.90     1139.56     27.63 o 
   4   4   1     2138.07     2226.80     59.38 o 
   5   4   1        2.88        0.00      3.46 o 
   6   4   1      115.02      127.53     13.86 o 
  -9   5   1       27.50       26.33      7.74 o 
  -8   5   1     1176.11     1210.38     47.67 o 
  -7   5   1      203.54      181.95     13.55 o 
  -6   5   1        1.59        0.38      3.14 o 
  -5   5   1     1437.75     1548.49     54.24 o 
  -4   5   1     1987.46     1958.83     65.47 o 
  -3   5   1      124.65      115.65      7.51 o 
  -2   5   1     1637.11     1717.98     41.06 o 
  -1   5   1     6234.88     6526.07    140.63 o 
   0   5   1      995.11      976.80     25.75 o 
   1   5   1      193.39      200.59      7.65 o 
   2   5   1     1595.02     1539.02     30.20 o 
   3   5   1      283.21      283.29     14.45 o 
   4   5   1        1.43        4.56      2.70 o 
   5   5   1      307.60      329.06     19.47 o 
  -9   6   1      228.72      218.45     17.25 o 
  -8   6   1       82.05       86.31     11.81 o 
  -7   6   1       37.54       38.21      7.86 o 
  -6   6   1      342.63      350.50     19.62 o 
  -5   6   1      676.55      647.09     28.53 o 
  -4   6   1        4.59        7.02      2.52 o 
  -3   6   1     1294.13     1407.07     71.07 o 
  -2   6   1     2509.81     2532.60     59.04 o 
  -1   6   1      123.62      113.54     10.44 o 
   0   6   1      541.06      506.44     16.07 o 
   1   6   1     1629.01     1637.53     40.63 o 
   2   6   1      681.18      620.11     28.27 o 
   3   6   1       18.39       16.77      5.13 o 
  -9   7   1       79.85       81.89     12.64 o 
  -8   7   1      119.85      121.54     14.14 o 
  -7   7   1     1198.24     1146.93     46.56 o 
  -6   7   1      482.49      450.70     23.82 o 
  -5   7   1      109.07      102.90     11.30 o 
  -4   7   1      231.43      239.81     10.68 o 
  -3   7   1      245.63      244.73     12.28 o 
  -2   7   1       20.76       19.85      3.61 o 
  -1   7   1     1418.62     1470.39     37.53 o 
   0   7   1     1493.96     1452.53     37.45 o 
   1   7   1       17.58       29.27      4.60 o 
   2   7   1      120.86      126.85     12.54 o 
   3   7   1      302.43      303.85     19.42 o 
  -8   8   1      334.56      318.94     21.52 o 
  -7   8   1       63.55       52.47      9.66 o 
  -6   8   1      269.25      243.71     17.25 o 
  -5   8   1      590.30      527.85     26.93 o 
  -4   8   1      430.93      397.08     15.34 o 
  -3   8   1      116.13      126.55     11.53 o 
  -2   8   1      842.60      797.03     24.04 o 
  -1   8   1      401.04      396.57     25.73 o 
   0   8   1      119.87       95.73     10.61 o 
   1   8   1      134.79      141.62     12.87 o 
   2   8   1      290.78      292.85     19.60 o 
  -7   9   1      170.17      160.86     16.44 o 
  -6   9   1      419.13      415.37     24.91 o 
  -5   9   1       35.84       34.66      5.65 o 
  -4   9   1      783.22      743.78     24.30 o 
  -3   9   1     1180.90     1222.75     34.42 o 
  -2   9   1      237.48      207.58     10.76 o 
  -1   9   1       91.20       98.99      9.02 o 
   0   9   1      544.67      566.12     29.87 o 
   1   9   1      255.61      254.25     18.94 o 
  -6  10   1        0.99        0.00      5.03 o 
  -5  10   1      317.14      317.55     14.92 o 
  -4  10   1      450.85      469.92     26.53 o 
  -3  10   1       27.56       38.23      5.88 o 
  -2  10   1      181.34      176.00     10.62 o 
  -1  10   1      587.75      614.90     32.60 o 
   1 -11   2        1.90        3.54      5.64 o 
   2 -11   2      266.05      250.21     18.74 o 
   3 -11   2      238.77      218.77     17.32 o 
   4 -11   2       48.93       59.87      7.31 o 
   5 -11   2      287.37      312.85     14.68 o 
   6 -11   2      319.21      312.17     21.50 o 
  -1 -10   2       79.82       80.70     12.59 o 
   0 -10   2      205.68      174.97     15.33 o 
   1 -10   2      364.51      365.63     22.46 o 
   2 -10   2      425.11      463.55     25.67 o 
   3 -10   2        1.36        4.55      3.58 o 
   4 -10   2      196.08      177.69     12.15 o 
   5 -10   2      519.16      520.13     18.82 o 
   6 -10   2        4.83        8.93      5.69 o 
   7 -10   2      261.46      243.96     19.04 o 
  -2  -9   2        4.91        2.55      4.68 o 
  -1  -9   2      331.83      371.39     22.71 o 
   0  -9   2      743.54      686.72     32.88 o 
   1  -9   2       56.17       65.55      9.96 o 
   2  -9   2      286.07      262.57     11.60 o 
   3  -9   2     1588.64     1409.95     37.04 o 
   4  -9   2      862.28      853.73     25.22 o 
   5  -9   2       36.33       30.45      4.85 o 
   6  -9   2      291.62      269.02     18.33 o 
   7  -9   2      366.03      382.27     23.70 o 
   8  -9   2       76.90       63.35     11.56 o 
  -3  -8   2        0.02        0.00      4.12 o 
  -2  -8   2      286.07      350.10     21.34 o 
  -1  -8   2     1996.96     1808.69     67.09 o 
   0  -8   2      177.98      182.89     13.86 o 
   1  -8   2      228.94      215.36      9.82 o 
   2  -8   2      998.42      983.26     31.97 o 
   3  -8   2        1.46        2.80      3.89 o 
   4  -8   2      172.29      162.11     10.57 o 
   5  -8   2     1930.47     1905.03     46.88 o 
   6  -8   2     1583.88     1459.95     54.90 o 
   7  -8   2        5.11        2.23      4.35 o 
   8  -8   2      372.28      349.97     22.23 o 
  -4  -7   2       59.66       63.68     10.32 o 
  -3  -7   2      600.54      604.00     29.46 o 
  -2  -7   2     1392.47     1385.30     53.26 o 
  -1  -7   2        0.68        0.00      2.38 o 
   0  -7   2      971.53      970.61     46.85 o 
   1  -7   2     1057.50     1017.77     26.87 o 
   2  -7   2      259.62      250.75     10.07 o 
   3  -7   2      384.07      336.79     42.90 o 
   4  -7   2     2076.97     2042.84     48.55 o 
   5  -7   2      115.46      127.36      6.96 o 
   6  -7   2      484.04      440.79     22.71 o 
   7  -7   2      501.09      484.41     25.36 o 
   8  -7   2      132.49      136.79     14.54 o 
   9  -7   2        1.64        5.23      5.36 o 
  -5  -6   2      122.61      105.23     12.24 o 
  -4  -6   2       98.57      121.77      8.46 o 
  -3  -6   2      246.01      251.50     10.81 o 
  -2  -6   2       79.24       83.40      6.01 o 
  -1  -6   2      814.70      774.95     20.79 o 
   0  -6   2     1153.22     1201.17     47.18 o 
   1  -6   2       49.78       49.54      4.27 o 
   2  -6   2     1619.30     1655.62     39.43 o 
   3  -6   2     1734.74     1787.18     42.13 o 
   4  -6   2      255.77      269.16      9.88 o 
   5  -6   2      603.29      575.63     25.26 o 
   6  -6   2     1187.82     1208.96     45.49 o 
   7  -6   2      645.21      580.43     27.59 o 
   8  -6   2       28.84       29.23      7.28 o 
   9  -6   2      319.05      323.70     21.17 o 
  -6  -5   2      233.00      264.34     18.66 o 
  -5  -5   2      435.59      420.12     16.51 o 
  -4  -5   2      142.13      148.73      8.23 o 
  -3  -5   2      305.25      308.68     22.96 o 
  -2  -5   2     1024.00     1027.89     26.38 o 
  -1  -5   2       12.72        9.95      1.65 o 
   0  -5   2     1489.17     1509.60     35.27 o 
   1  -5   2     2954.19     3069.16     67.80 o 
   2  -5   2     2190.20     2279.97     51.39 o 
   3  -5   2      320.34      351.44     10.94 o 
   4  -5   2     3093.26     3213.20     56.62 o 
   5  -5   2     1527.34     1581.43     36.67 o 
   6  -5   2      681.45      679.98     19.28 o 
   7  -5   2      766.46      704.83     29.59 o 
   8  -5   2      261.74      261.16     11.79 o 
   9  -5   2       71.84       89.48      8.43 o 
  -7  -4   2      133.91      139.67     15.58 o 
  -6  -4   2      272.68      278.94     18.99 o 
  -5  -4   2      550.71      618.66     27.86 o 
  -4  -4   2      813.84      839.35     34.56 o 
  -3  -4   2     2782.83     2998.81    101.04 o 
  -2  -4   2       14.72       12.72      2.46 o 
  -1  -4   2      639.26      552.63     14.41 o 
   0  -4   2     5498.19     5529.30    117.72 o 
   1  -4   2      498.61      458.15     12.46 o 
   2  -4   2     1060.09     1122.49     26.45 o 
   3  -4   2     3329.77     3360.62     58.39 o 
   4  -4   2     1985.02     2093.91     37.67 o 
   5  -4   2        1.49        2.00      1.63 o 
   6  -4   2     1203.17     1184.13     47.78 o 
   7  -4   2      417.38      389.33     13.97 o 
   8  -4   2      204.57      205.44     10.28 o 
   9  -4   2       52.87       63.73     10.65 o 
  -7  -3   2      177.84      199.25     16.51 o 
  -6  -3   2      350.94      363.48     21.47 o 
  -5  -3   2      416.53      418.57     19.83 o 
  -4  -3   2     2116.08     2153.09     50.32 o 
  -3  -3   2      292.87      303.03     10.50 o 
  -2  -3   2     5198.98     5232.28    110.91 o 
  -1  -3   2     5553.46     5265.88    111.61 o 
   0  -3   2      486.27      493.25     12.64 o 
   1  -3   2     1381.97     1363.30     30.56 o 
   2  -3   2     8602.67     8564.42    179.81 o 
   3  -3   2     1516.75     1492.07     27.00 o 
   4  -3   2     1459.19     1539.98     35.07 o 
   5  -3   2      511.55      510.41     14.90 o 
   6  -3   2      407.38      357.54     12.41 o 
   7  -3   2        2.93        5.55      2.45 o 
   8  -3   2      234.45      210.20     15.07 o 
   9  -3   2      318.90      342.08     21.93 o 
  -8  -2   2        0.35        4.40      5.29 o 
  -7  -2   2      245.79      277.39     19.35 o 
  -6  -2   2      356.78      353.21     20.51 o 
  -5  -2   2      511.35      516.09     16.26 o 
  -4  -2   2       63.84       70.27      5.04 o 
  -3  -2   2     5091.37     5126.05    108.72 o 
  -2  -2   2     2801.71     2821.45     89.09 o 
  -1  -2   2     1801.62     2014.49     64.23 o 
   0  -2   2      947.65      937.00     21.01 o 
   1  -2   2     1934.07     1941.80     42.09 o 
   2  -2   2      218.12      210.46      4.94 o 
   3  -2   2     5128.25     5198.44    107.56 o 
   4  -2   2     3887.70     3919.29     82.99 o 
   5  -2   2      426.98      415.30     12.90 o 
   6  -2   2       46.76       59.49      5.27 o 
   7  -2   2      766.87      731.30     38.21 o 
   8  -2   2      217.13      205.04     15.45 o 
   9  -2   2        3.83        1.24      5.26 o 
  -8  -1   2      112.85      116.25     14.54 o 
  -7  -1   2      303.75      317.93     20.16 o 
  -6  -1   2      285.66      273.09     17.02 o 
  -5  -1   2      440.15      432.96     20.48 o 
  -4  -1   2     3389.48     3398.76     59.84 o 
  -3  -1   2     1197.21     1248.02     28.05 o 
  -2  -1   2     2508.73     2735.96     58.49 o 
  -1  -1   2      278.52      273.30      6.79 o 
   0  -1   2     6165.76     6241.86    130.58 o 
   1  -1   2        3.45        1.71      0.78 o 
   2  -1   2     7939.25     8243.37    167.96 o 
   3  -1   2     4021.20     3933.64     82.47 o 
   4  -1   2       45.90       55.21      6.58 o 
   5  -1   2     1187.30     1207.48     29.66 o 
   6  -1   2     1371.02     1279.88     32.23 o 
   7  -1   2       13.76       18.04      3.76 o 
   8  -1   2        3.08        1.87      4.75 o 
  -8   0   2      194.01      171.84     16.59 o 
  -7   0   2      170.46      163.90     13.63 o 
  -6   0   2     1227.14     1187.01     44.56 o 
  -5   0   2      555.96      502.75     11.66 o 
  -4   0   2      982.53     1039.23     27.02 o 
  -3   0   2     2170.44     2243.73     48.82 o 
  -2   0   2       48.12       58.97      9.86 o 
  -1   0   2     1209.76     1297.02     39.30 o 
   0   0   2     6691.02     6707.29    194.75 o 
   1   0   2     3552.61     3496.62     72.27 o 
   2   0   2     5746.35     5855.30     99.62 o 
   3   0   2       14.85       31.58      7.44 o 
   4   0   2     3212.51     3225.35     56.97 o 
   5   0   2     1734.59     1672.53     39.42 o 
   6   0   2      475.49      415.29     14.18 o 
   7   0   2        8.09        7.38      4.53 o 
   8   0   2      285.48      278.76     19.78 o 
  -9   1   2       24.15       20.71      8.12 o 
  -8   1   2      362.79      391.70     23.39 o 
  -7   1   2      553.47      526.64     26.02 o 
  -6   1   2      681.87      679.37     25.43 o 
  -5   1   2      326.34      359.85      9.17 o 
  -4   1   2     3736.74     3879.10     83.53 o 
  -3   1   2     4562.99     4888.37    144.58 o 
  -2   1   2      110.87      112.06      6.32 o 
  -1   1   2     2743.90     2865.61     85.48 o 
   0   1   2     3112.89     3169.76     94.35 o 
   1   1   2     1830.80     1900.32     40.28 o 
   2   1   2     1035.40     1009.84     19.29 o 
   3   1   2     4346.43     4589.48     79.62 o 
   4   1   2     1603.04     1610.97     42.27 o 
   5   1   2        3.10        6.85      2.24 o 
   6   1   2      666.13      577.24     26.96 o 
   7   1   2      241.34      233.57     16.74 o 
  -9   2   2      123.11      125.61     15.20 o 
  -8   2   2      292.30      271.27     18.31 o 
  -7   2   2       32.22       32.34      6.70 o 
  -6   2   2      301.51      266.27     10.31 o 
  -5   2   2     3662.97     3853.65     68.09 o 
  -4   2   2     3151.37     3390.86    103.56 o 
  -3   2   2       93.93       95.21      6.70 o 
  -2   2   2     3067.63     3083.32     93.70 o 
  -1   2   2     3127.41     3144.60     94.78 o 
   0   2   2      198.34      204.41      6.78 o 
   1   2   2     1689.42     1754.76     32.89 o 
   2   2   2     3256.31     3420.87     60.14 o 
   3   2   2      301.96      287.45      7.90 o 
   4   2   2       63.86       70.93      4.06 o 
   5   2   2      247.31      257.02     13.93 o 
   6   2   2      110.35      135.32     13.23 o 
   7   2   2        4.26        3.52      4.45 o 
  -9   3   2      233.61      264.02     19.19 o 
  -8   3   2      210.15      209.70     15.22 o 
  -7   3   2      111.44      112.91      7.65 o 
  -6   3   2      863.88      863.14     27.74 o 
  -5   3   2      727.63      717.16     19.42 o 
  -4   3   2     1180.81     1309.15     44.94 o 
  -3   3   2     3425.81     3615.58    110.66 o 
  -2   3   2     1951.62     1983.91     63.42 o 
  -1   3   2      114.01      111.74      5.65 o 
   0   3   2     6949.54     7364.92    158.31 o 
   1   3   2     2608.38     2773.63     49.47 o 
   2   3   2        5.06        9.06      1.77 o 
   3   3   2       85.24       69.93      4.12 o 
   4   3   2     1093.52     1140.93     23.79 o 
   5   3   2       81.80       94.53     10.65 o 
   6   3   2       88.69       91.17     11.76 o 
  -9   4   2        0.04        6.47      5.46 o 
  -8   4   2     1271.18     1297.54     34.82 o 
  -7   4   2      288.13      305.91     12.27 o 
  -6   4   2      200.46      215.23     23.32 o 
  -5   4   2      817.31      878.72     22.85 o 
  -4   4   2      322.40      267.89     14.44 o 
  -3   4   2     1485.99     1582.70     53.76 o 
  -2   4   2       66.00       65.03      4.59 o 
  -1   4   2     2821.29     2969.86     66.51 o 
   0   4   2      825.13      736.16     26.39 o 
   1   4   2      279.14      306.48      8.42 o 
   2   4   2     2811.63     2976.37     54.05 o 
   3   4   2     1826.18     1863.25     39.88 o 
   4   4   2       31.02       27.74      6.07 o 
   5   4   2      125.71      152.31     13.86 o 
   6   4   2      242.86      234.05     17.10 o 
  -8   5   2        2.10        6.88      5.16 o 
  -7   5   2        5.40        7.81      4.68 o 
  -6   5   2     1023.96     1048.00     40.84 o 
  -5   5   2     1934.64     1976.86     67.19 o 
  -4   5   2      382.30      412.49     20.31 o 
  -3   5   2     1042.57     1068.60     35.01 o 
  -2   5   2     3502.84     3650.73     81.67 o 
  -1   5   2     1240.38     1206.30     75.65 o 
   0   5   2      353.00      340.80     12.06 o 
   1   5   2     1859.51     1834.44     92.01 o 
   2   5   2      158.67      162.89      6.48 o 
   3   5   2        5.25        8.72      2.67 o 
   4   5   2      592.13      625.67     28.02 o 
   5   5   2      390.31      474.65     24.96 o 
  -9   6   2       58.28       47.64      9.91 o 
  -8   6   2      106.14      121.72     13.68 o 
  -7   6   2     1153.23     1168.40     46.38 o 
  -6   6   2      871.22      785.88     33.74 o 
  -5   6   2      360.67      420.48     21.95 o 
  -4   6   2      992.38     1056.06     41.32 o 
  -3   6   2      298.88      299.12     16.34 o 
  -2   6   2       62.59       56.98      5.41 o 
  -1   6   2      394.79      412.32     21.33 o 
   0   6   2     1592.58     1563.67     39.29 o 
   1   6   2      670.25      599.52     49.62 o 
   2   6   2       42.80       43.21      5.36 o 
   3   6   2      267.02      290.62     17.90 o 
  -8   7   2      559.28      566.19     29.36 o 
  -7   7   2      128.28      117.97     13.45 o 
  -6   7   2       39.78       44.91      8.75 o 
  -5   7   2      680.77      658.70     30.80 o 
  -4   7   2       82.92       73.11      6.66 o 
  -3   7   2      254.55      259.85     11.42 o 
  -2   7   2     1096.78     1094.26     36.76 o 
  -1   7   2     1180.72     1194.46     32.36 o 
   0   7   2        3.71        2.58      2.75 o 
   1   7   2      709.20      705.00     22.34 o 
   2   7   2      316.43      307.11     19.32 o 
   3   7   2      150.21      159.75     14.04 o 
  -8   8   2        6.76        7.01      5.64 o 
  -7   8   2       65.28       91.57     12.97 o 
  -6   8   2     1192.60     1124.57     46.91 o 
  -5   8   2      135.59      138.51     14.36 o 
  -4   8   2       24.23       37.73      7.31 o 
  -3   8   2     1190.84     1167.53     32.80 o 
  -2   8   2       22.37       25.28      4.43 o 
  -1   8   2      173.30      170.69      9.73 o 
   0   8   2      499.47      521.24     18.68 o 
   1   8   2      404.59      396.76     23.49 o 
   2   8   2        5.26        7.59      5.84 o 
  -7   9   2      322.39      344.49     23.22 o 
  -6   9   2        1.33        0.38      4.50 o 
  -5   9   2      438.74      436.79     25.59 o 
  -4   9   2      438.49      442.68     17.69 o 
  -3   9   2       94.76       86.89      8.18 o 
  -2   9   2       83.91       87.69      8.15 o 
  -1   9   2      610.54      617.87     21.53 o 
   0   9   2      358.21      381.46     23.87 o 
  -5  10   2      217.65      237.51     20.33 o 
  -4  10   2       27.53       23.17      7.92 o 
  -3  10   2      185.75      174.31     20.34 o 
  -2  10   2      512.33      509.16     19.67 o 
   1 -11   3      332.74      366.82     23.80 o 
   2 -11   3      246.04      257.31     18.81 o 
   3 -11   3        5.03        0.89      5.08 o 
   4 -11   3      133.23      134.97      9.90 o 
   5 -11   3      404.08      415.67     16.84 o 
   6 -11   3       47.74       69.22     11.73 o 
  -1 -10   3       78.41       90.74     13.23 o 
   0 -10   3      478.87      464.00     26.58 o 
   1 -10   3      438.51      412.56     24.23 o 
   2 -10   3       46.59       41.02      8.40 o 
   3 -10   3      251.19      249.17     11.64 o 
   4 -10   3      497.63      468.04     17.19 o 
   5 -10   3        0.77        0.00      4.05 o 
   6 -10   3      271.28      254.41     18.74 o 
   7 -10   3      406.59      395.49     24.83 o 
  -2  -9   3      288.13      282.98     19.90 o 
  -1  -9   3      800.27      766.48     36.06 o 
   0  -9   3      199.29      215.16     16.11 o 
   1  -9   3      237.41      215.21     15.88 o 
   2  -9   3     2556.56     2551.18     60.70 o 
   3  -9   3      405.80      397.05     41.49 o 
   4  -9   3        0.11        0.00      2.66 o 
   5  -9   3      572.08      539.77     26.73 o 
   6  -9   3      410.31      470.32     25.34 o 
   7  -9   3        9.82       16.16      6.50 o 
   8  -9   3      294.64      306.91     21.29 o 
  -3  -8   3      278.34      288.95     19.57 o 
  -2  -8   3      517.95      465.04     25.29 o 
  -1  -8   3      100.46      105.00     11.71 o 
   0  -8   3      154.96      151.40     12.62 o 
   1  -8   3     2702.09     2833.86     68.76 o 
   2  -8   3        2.52        3.12      2.43 o 
   3  -8   3        2.41        2.70      4.03 o 
   4  -8   3     1701.03     1678.82     41.66 o 
   5  -8   3      831.13      796.50     33.56 o 
   6  -8   3        7.40        5.11      4.58 o 
   7  -8   3      571.66      577.93     29.03 o 
   8  -8   3      332.08      335.71     21.80 o 
  -4  -7   3      204.80      214.40     16.39 o 
  -3  -7   3      457.43      452.06     24.50 o 
  -2  -7   3        5.54        5.99      4.10 o 
  -1  -7   3      791.61      756.92     32.88 o 
   0  -7   3     3223.15     3368.40    111.65 o 
   1  -7   3      498.59      489.61     15.14 o 
   2  -7   3      146.10      139.63      9.55 o 
   3  -7   3      982.66      931.64     24.87 o 
   4  -7   3      269.85      268.06     13.98 o 
   5  -7   3      531.37      464.71     22.51 o 
   6  -7   3     1198.63     1149.18     44.63 o 
   7  -7   3      540.88      530.33     26.71 o 
   8  -7   3       17.80       13.83      6.15 o 
   9  -7   3      235.22      308.20     21.14 o 
  -5  -6   3      562.04      586.30     20.45 o 
  -4  -6   3       78.98       98.70     11.52 o 
  -3  -6   3      218.87      218.90      9.97 o 
  -2  -6   3      737.06      752.70     22.20 o 
  -1  -6   3      774.56      724.27     30.52 o 
   0  -6   3       35.38       40.42      3.75 o 
   1  -6   3     1040.98     1031.14     26.03 o 
   2  -6   3      568.73      590.04     16.71 o 
   3  -6   3        7.74        6.45      1.99 o 
   4  -6   3     1090.14     1093.28     27.49 o 
   5  -6   3     1164.04     1195.11     29.13 o 
   6  -6   3      196.16      179.34     14.35 o 
   7  -6   3       19.40       23.90      4.14 o 
   8  -6   3      274.99      238.63     16.97 o 
   9  -6   3      231.44      229.32     17.93 o 
  -6  -5   3      338.03      396.43     23.59 o 
  -5  -5   3        4.43        2.95      3.01 o 
  -4  -5   3      530.93      518.71     18.74 o 
  -3  -5   3     1238.49     1263.82     32.35 o 
  -1  -5   3      230.98      227.27     13.37 o 
   0  -5   3     2451.37     2518.49     56.08 o 
   1  -5   3     1815.36     1872.77     42.74 o 
   2  -5   3     1086.34     1213.18     29.06 o 
   3  -5   3     1036.96      930.07     32.80 o 
   4  -5   3     2298.93     2313.56     41.69 o 
   5  -5   3       49.67       48.31      4.37 o 
   6  -5   3      660.11      620.02     18.22 o 
   7  -5   3     1742.95     1604.13     42.45 o 
   8  -5   3      211.75      192.67     10.03 o 
   9  -5   3       68.32       80.26      8.18 o 
  -7  -4   3      107.16      101.56     13.78 o 
  -6  -4   3       64.05       69.44     11.08 o 
  -5  -4   3      740.81      752.52     24.86 o 
  -4  -4   3      564.94      557.52     17.55 o 
  -3  -4   3        3.27        6.96      3.21 o 
  -2  -4   3      858.34      795.23     30.83 o 
  -1  -4   3     7402.23     7515.03    158.75 o 
   0  -4   3      146.79      140.73      7.81 o 
   1  -4   3     3538.80     3605.76     77.73 o 
   2  -4   3     3249.80     3028.19     65.99 o 
   3  -4   3     5669.49     5935.91    126.30 o 
   4  -4   3      279.28      293.68      7.18 o 
   5  -4   3     1484.94     1466.42     34.77 o 
   6  -4   3      544.71      539.70     45.51 o 
   7  -4   3        6.88       10.70      3.01 o 
   8  -4   3       57.45       55.43      6.34 o 
   9  -4   3      213.13      224.55     13.01 o 
  -7  -3   3       24.83       24.13      7.46 o 
  -6  -3   3      111.88      113.70     12.62 o 
  -5  -3   3      542.38      504.72     16.60 o 
  -4  -3   3        3.58        3.99      2.11 o 
  -3  -3   3     2791.35     2922.13     94.61 o 
  -2  -3   3     7783.23     7950.90    244.37 o 
  -1  -3   3       67.63       72.78      4.15 o 
   0  -3   3     4122.48     4097.49     87.20 o 
   1  -3   3     5851.36     5627.37    119.02 o 
   2  -3   3     2504.29     2487.49     54.18 o 
   3  -3   3      680.09      710.53     14.09 o 
   4  -3   3     3964.20     4093.55     86.72 o 
   5  -3   3     1010.32      982.64     31.07 o 
   6  -3   3        3.29        4.95      2.31 o 
   7  -3   3      256.40      272.25     11.43 o 
   8  -3   3      411.08      429.85     18.33 o 
   9  -3   3        6.79        5.49      5.31 o 
  -8  -2   3      112.21      132.24     15.96 o 
  -7  -2   3      414.12      431.33     24.81 o 
  -6  -2   3      219.07      209.75     15.12 o 
  -5  -2   3      579.44      581.28     17.80 o 
  -4  -2   3     2712.17     2778.41     89.90 o 
  -3  -2   3     2714.37     2603.24     83.58 o 
  -2  -2   3        5.45        3.67      2.02 o 
  -1  -2   3     1765.55     1852.01     40.24 o 
   0  -2   3       88.02       89.64      3.50 o 
   1  -2   3     2232.04     2450.62     53.08 o 
   2  -2   3        3.69        7.32      2.57 o 
   3  -2   3     5066.97     5105.24    106.19 o 
   4  -2   3      696.21      708.64     18.69 o 
   5  -2   3      857.56      834.69     25.90 o 
   6  -2   3     1229.79     1198.79     30.72 o 
   7  -2   3      320.54      299.93     12.23 o 
   8  -2   3        1.23        4.41      3.12 o 
  -8  -1   3      125.19      137.45     15.55 o 
  -7  -1   3       21.69       18.94      6.52 o 
  -6  -1   3      439.63      399.08     21.17 o 
  -5  -1   3      272.15      245.68      9.53 o 
  -4  -1   3      223.85      214.26      7.49 o 
  -3  -1   3      411.83      419.89     10.95 o 
  -2  -1   3     2934.22     2901.93     62.13 o 
  -1  -1   3    25373.16    22795.20    479.57 o 
   0  -1   3      134.02      134.01      5.15 o 
   1  -1   3       17.01        8.93      2.40 o 
   2  -1   3     2473.75     2537.21     54.11 o 
   3  -1   3      499.14      638.27     16.75 o 
   4  -1   3     1906.56     1996.24     60.31 o 
   5  -1   3     1617.83     1591.86     37.95 o 
   6  -1   3      132.04      135.71      7.43 o 
   7  -1   3      158.77      145.35      8.45 o 
   8  -1   3      329.60      315.15     20.69 o 
  -8   0   3        3.80        7.89      5.89 o 
  -7   0   3      530.84      539.74     26.93 o 
  -6   0   3      384.01      364.03     19.52 o 
  -5   0   3      139.03      140.34      6.02 o 
  -4   0   3     1114.88     1124.84     26.53 o 
  -3   0   3     4774.96     4921.15    104.87 o 
  -2   0   3     1448.10     1557.26     47.57 o 
  -1   0   3    31333.07    25287.59    739.40 o 
   0   0   3       23.11       16.34      2.76 o 
   1   0   3      358.98      332.14     13.18 o 
   2   0   3       19.72       17.14      2.40 o 
   3   0   3     1068.99     1018.23     24.77 o 
   4   0   3     2232.11     2345.82     52.62 o 
   5   0   3      121.30      116.18      6.79 o 
   6   0   3      257.00      268.09     11.11 o 
   7   0   3      319.06      301.70     19.12 o 
   8   0   3       88.22       89.65     12.57 o 
  -9   1   3       40.99       41.50      9.76 o 
  -8   1   3      598.14      589.94     30.14 o 
  -7   1   3      222.78      228.36     15.65 o 
  -6   1   3      145.57      141.06      7.13 o 
  -5   1   3     2427.70     2595.95     58.04 o 
  -4   1   3     2810.15     2862.79     63.07 o 
  -3   1   3      215.92      224.14     10.77 o 
  -2   1   3      872.69      886.45     29.71 o 
  -1   1   3     1377.27     1414.05     44.66 o 
   0   1   3      201.75      225.00     10.42 o 
   1   1   3      582.37      545.28     14.02 o 
   2   1   3     7310.94     7548.71    128.74 o 
   3   1   3     1863.28     1990.56     45.09 o 
   4   1   3      168.44      156.40      7.43 o 
   5   1   3     1209.28     1211.44     31.08 o 
   6   1   3      709.61      688.87     24.24 o 
   7   1   3       72.66       82.85     11.56 o 
  -9   2   3      124.82      151.96     16.21 o 
  -8   2   3       33.24       41.32      8.83 o 
  -7   2   3      507.55      455.23     23.06 o 
  -6   2   3     1300.80     1297.51     31.25 o 
  -5   2   3     1646.88     1678.90     55.51 o 
  -4   2   3       70.28       82.04      6.93 o 
  -3   2   3     3139.88     3257.54     99.94 o 
  -2   2   3     7089.06     7327.02    215.76 o 
  -1   2   3      215.36      210.78     10.52 o 
   0   2   3     3084.39     3180.18     69.52 o 
   1   2   3     4212.89     4427.19     77.19 o 
   2   2   3      219.96      204.16      6.25 o 
   3   2   3     1155.64     1190.73     40.88 o 
   4   2   3      248.14      246.53     20.69 o 
   5   2   3      328.06      352.78     13.25 o 
   6   2   3        1.12        0.00      3.34 o 
   7   2   3      166.21      171.81     16.26 o 
  -9   3   3       82.87      106.37     13.88 o 
  -8   3   3       66.93       69.97     10.62 o 
  -7   3   3      452.04      451.85     25.11 o 
  -6   3   3      263.00      248.75     11.73 o 
  -5   3   3      607.65      607.46     25.14 o 
  -4   3   3     2082.99     2255.92     73.06 o 
  -3   3   3     2895.41     3023.46     94.61 o 
  -2   3   3      268.19      269.98     13.61 o 
  -1   3   3     3947.84     3990.61     87.21 o 
   0   3   3      996.00      892.82     32.80 o 
   1   3   3      476.71      511.97     11.93 o 
   2   3   3     1643.29     1767.04     33.66 o 
   3   3   3      743.75      750.88     26.70 o 
   4   3   3      698.03      701.54     20.54 o 
   5   3   3      113.43      116.05     11.78 o 
   6   3   3      343.43      422.10     23.72 o 
  -9   4   3      269.57      299.12     20.46 o 
  -8   4   3      483.37      483.45     21.56 o 
  -7   4   3        0.32        1.39      2.40 o 
  -6   4   3      405.06      393.41     13.63 o 
  -5   4   3      613.17      591.99     25.85 o 
  -4   4   3      602.73      549.00     24.35 o 
  -2   4   3     1497.43     1529.75     52.04 o 
  -1   4   3      326.27      287.04     17.06 o 
   0   4   3      139.59      155.72      7.29 o 
   1   4   3     2217.14     2379.21     65.99 o 
   2   4   3     1428.50     1442.62     32.62 o 
   3   4   3        1.23        5.83      6.74 o 
   4   4   3      370.64      380.75     20.18 o 
   5   4   3      285.02      305.62     18.92 o 
  -8   5   3       31.42       33.08      7.86 o 
  -7   5   3      373.20      373.09     20.66 o 
  -6   5   3      718.03      651.16     29.34 o 
  -5   5   3        3.59        7.01      4.07 o 
  -4   5   3     1474.06     1520.82     54.52 o 
  -3   5   3     1210.87     1223.37     44.84 o 
  -2   5   3      698.74      714.42     41.73 o 
  -1   5   3       23.79       27.68      3.87 o 
   0   5   3     1177.92     1141.91     44.08 o 
   1   5   3      968.21      963.41     26.67 o 
   2   5   3      235.88      239.88      8.29 o 
   3   5   3      606.98      637.47     16.24 o 
   4   5   3      312.67      352.96     19.83 o 
  -9   6   3       60.76       61.22     11.00 o 
  -8   6   3      528.05      533.92     27.87 o 
  -7   6   3      329.65      324.33     20.10 o 
  -6   6   3       30.77       35.46      7.84 o 
  -5   6   3     1603.49     1696.13     61.53 o 
  -3   6   3        6.56        4.48      3.57 o 
  -2   6   3      942.46      935.49     26.33 o 
  -1   6   3      939.63      908.95     44.41 o 
   0   6   3      392.46      363.77     13.85 o 
   1   6   3      367.61      360.05     14.07 o 
   2   6   3      389.26      421.65     19.55 o 
   3   6   3       96.32      131.27     12.97 o 
  -8   7   3       11.37       10.12      6.90 o 
  -7   7   3      180.41      190.00     15.86 o 
  -6   7   3     1374.18     1305.92     51.82 o 
  -5   7   3      481.93      496.32     26.15 o 
  -4   7   3      114.98      112.13     12.47 o 
  -3   7   3      792.81      787.89     24.13 o 
  -2   7   3      205.99      195.52     10.02 o 
  -1   7   3       83.81       80.40      7.17 o 
   0   7   3      415.07      383.89     34.89 o 
   1   7   3      437.00      467.01     19.11 o 
   2   7   3      112.40      111.45     12.75 o 
  -7   8   3      282.10      277.60     20.16 o 
  -6   8   3      183.01      175.35     16.69 o 
  -4   8   3     1547.88     1520.42     58.16 o 
  -3   8   3      143.20      148.00      9.19 o 
  -2   8   3        0.06        1.54      2.69 o 
  -1   8   3      537.79      520.35     18.99 o 
   0   8   3      400.17      433.84     22.49 o 
   1   8   3        0.72        4.86      5.01 o 
  -5   9   3      272.85      335.15     23.65 o 
  -4   9   3       49.99       66.56     11.20 o 
  -3   9   3      119.90      114.78      9.47 o 
  -2   9   3      293.84      308.19     14.38 o 
  -1   9   3      218.57      221.63     12.11 o 
   1 -11   4      276.23      269.60     20.08 o 
   2 -11   4        8.98       12.75      6.68 o 
   3 -11   4      224.51      209.62     16.56 o 
   4 -11   4      485.77      499.12     18.44 o 
   5 -11   4       23.13       31.66      8.70 o 
   6 -11   4       44.70       40.66      9.48 o 
  -1 -10   4      286.44      284.68     20.51 o 
   0 -10   4       75.36       63.02     10.80 o 
   1 -10   4       12.22       11.15      5.66 o 
   2 -10   4      813.19      758.89     35.25 o 
   3 -10   4      716.28      715.38     29.17 o 
   4 -10   4       41.68       46.19      5.99 o 
   5 -10   4      241.64      266.57     18.26 o 
   6 -10   4      443.91      451.15     25.54 o 
   7 -10   4       26.33       42.79      9.76 o 
  -2  -9   4      145.42      146.17     15.10 o 
  -1  -9   4      136.37      145.79     14.69 o 
   0  -9   4       21.80       21.02      6.63 o 
   1  -9   4     1627.40     1610.09     61.07 o 
   2  -9   4      827.06      808.77     24.33 o 
   3  -9   4      117.33      120.31      7.83 o 
   4  -9   4     1557.03     1535.02     39.43 o 
   5  -9   4      333.80      344.00     19.88 o 
   6  -9   4       63.79       75.49     10.87 o 
   7  -9   4      251.01      258.98     18.74 o 
   8  -9   4      459.14      511.64     28.70 o 
  -4  -8   4      231.44      253.52     19.19 o 
  -3  -8   4      245.15      248.39     18.01 o 
  -2  -8   4        0.11        3.31      4.00 o 
  -1  -8   4      895.66      897.88     38.87 o 
   1  -8   4       92.66       94.78     10.49 o 
   2  -8   4      150.19      135.50      7.45 o 
   3  -8   4     1052.13     1032.46     27.74 o 
   4  -8   4      451.55      469.31     15.58 o 
   5  -8   4       59.47       57.38      8.88 o 
   6  -8   4      579.56      524.06     26.25 o 
   7  -8   4      443.95      444.17     24.66 o 
   8  -8   4        8.68        6.47      5.31 o 
  -4  -7   4       91.17      105.30     12.59 o 
  -3  -7   4      347.67      330.66     13.36 o 
  -2  -7   4     1042.59      975.39     40.66 o 
  -1  -7   4      717.97      668.21     30.17 o 
   0  -7   4      258.20      246.19     15.43 o 
   1  -7   4       49.60       44.18      5.26 o 
   2  -7   4     2785.02     2927.47     66.29 o 
   3  -7   4     1422.41     1391.36     40.20 o 
   4  -7   4      170.26      161.62     10.00 o 
   5  -7   4      924.00      906.88     36.04 o 
   6  -7   4      399.59      409.73     21.75 o 
   7  -7   4       91.90       81.03     11.10 o 
   8  -7   4      296.74      297.45     19.67 o 
  -5  -6   4       99.00       95.09      8.44 o 
  -4  -6   4       25.00       31.25      5.65 o 
  -3  -6   4      888.01      875.34     24.90 o 
  -2  -6   4      307.88      289.00     16.92 o 
  -1  -6   4       50.20       57.86      7.79 o 
   0  -6   4     2826.75     2980.22     66.29 o 
   1  -6   4     3042.01     3163.14     70.30 o 
   2  -6   4       10.11       11.77      2.33 o 
   3  -6   4     1358.95     1412.98     34.09 o 
   4  -6   4      788.82      774.63     23.28 o 
   5  -6   4        6.99        9.89      4.05 o 
   6  -6   4       26.77       27.90      3.98 o 
   7  -6   4      493.23      452.68     15.68 o 
   8  -6   4      186.53      187.45     10.82 o 
   9  -6   4        1.16        2.43      5.23 o 
  -6  -5   4       11.15       10.09      6.04 o 
  -5  -5   4      442.17      431.94     19.86 o 
  -4  -5   4     1383.23     1325.62     34.72 o 
  -3  -5   4      268.74      256.00     15.27 o 
  -2  -5   4      261.35      240.67     14.16 o 
  -1  -5   4     1665.48     1739.88     60.19 o 
   0  -5   4      806.88      799.98     20.11 o 
   1  -5   4      532.47      542.06     14.85 o 
   2  -5   4      531.46      443.45     12.87 o 
   3  -5   4     1132.53     1116.66     27.22 o 
   4  -5   4      200.59      218.62     15.21 o 
   5  -5   4      507.27      474.44     14.53 o 
   6  -5   4     4232.22     4111.70    100.85 o 
   7  -5   4       12.34       10.29      3.23 o 
   8  -5   4       35.99       43.94      5.87 o 
   9  -5   4      217.59      231.54     11.99 o 
  -7  -4   4        0.38        5.13      5.31 o 
  -6  -4   4      567.41      541.46     27.67 o 
  -5  -4   4       29.87       32.33      6.83 o 
  -4  -4   4       31.83       28.02      5.61 o 
  -3  -4   4     1099.76     1058.95     39.96 o 
  -2  -4   4     3019.33     3031.00     98.63 o 
  -1  -4   4     1086.01     1189.10     27.38 o 
   0  -4   4     2526.38     2579.80     56.57 o 
   1  -4   4     5045.89     5146.44    109.93 o 
   2  -4   4     4194.58     4413.18     94.75 o 
   3  -4   4        8.01        8.33      1.75 o 
   4  -4   4     1817.65     1791.28     40.70 o 
   5  -4   4     1421.96     1329.93     32.34 o 
   6  -4   4      299.10      274.64     10.87 o 
   7  -4   4      453.40      455.04     15.90 o 
   8  -4   4      438.19      436.53     16.43 o 
   9  -4   4       95.47      105.67      9.24 o 
  -7  -3   4      184.42      175.30     16.49 o 
  -6  -3   4       73.64       74.63     10.34 o 
  -5  -3   4        5.17        6.01      3.12 o 
  -4  -3   4      834.01      749.46     30.04 o 
  -3  -3   4     1213.67     1205.70     43.24 o 
  -2  -3   4        0.05       11.94      3.31 o 
  -1  -3   4     2781.01     2853.30     61.53 o 
   0  -3   4     7642.96     7626.33    165.58 o 
   1  -3   4     1509.23     1581.21     35.59 o 
   2  -3   4      508.71      510.46     13.35 o 
   3  -3   4     5280.03     5403.78    115.04 o 
   4  -3   4     2828.23     2853.54     62.32 o 
   5  -3   4      126.64      113.41      6.23 o 
   6  -3   4      776.67      738.69     21.28 o 
   7  -3   4      227.66      215.60     10.43 o 
   8  -3   4        4.88        3.02      3.14 o 
  -8  -2   4      454.47      365.75     23.85 o 
  -7  -2   4      175.63      159.93     15.40 o 
  -6  -2   4      274.24      252.72     19.76 o 
  -5  -2   4      772.16      721.57     28.96 o 
  -4  -2   4      569.78      529.02     22.23 o 
  -3  -2   4      217.95      225.80     12.04 o 
  -2  -2   4     2004.17     2145.84     46.79 o 
  -1  -2   4     7396.07     7542.25    158.53 o 
   0  -2   4       31.03       32.81      2.43 o 
   1  -2   4     1844.39     1895.93     48.24 o 
   2  -2   4     2231.76     2335.05     51.21 o 
   3  -2   4      502.71      443.07      9.78 o 
   4  -2   4       99.52      103.95      5.63 o 
   5  -2   4      929.77      905.02     24.12 o 
   6  -2   4      750.24      666.75     19.99 o 
   7  -2   4       50.88       41.78      6.58 o 
   8  -2   4      148.78      150.79      9.72 o 
  -8  -1   4        2.86        6.20      5.16 o 
  -7  -1   4      274.00      265.81     17.88 o 
  -6  -1   4      608.53      532.90     22.86 o 
  -5  -1   4       30.15       39.58      5.77 o 
  -4  -1   4      605.45      588.88     23.85 o 
  -3  -1   4     2341.11     2455.72     53.66 o 
  -2  -1   4     4445.54     4611.12     98.13 o 
  -1  -1   4        5.79        5.68      1.55 o 
   0  -1   4     1879.55     1896.62     57.94 o 
   1  -1   4     1026.47      991.30     32.85 o 
   2  -1   4       46.91       50.86      5.13 o 
   3  -1   4       17.26       34.24     10.74 o 
   4  -1   4     1840.15     1957.22     57.14 o 
   5  -1   4      443.57      410.75     13.85 o 
   6  -1   4      820.48      715.64     21.42 o 
   7  -1   4      284.42      288.13     12.49 o 
   8  -1   4      143.04      149.20     15.35 o 
  -8   0   4      213.17      201.96     16.36 o 
  -7   0   4      434.82      348.35     20.33 o 
  -6   0   4       11.83       16.60      3.37 o 
  -5   0   4      447.86      434.39     19.30 o 
  -4   0   4     2210.32     2323.10     51.96 o 
  -3   0   4      156.34      148.05     12.11 o 
  -2   0   4     3616.06     3817.61    113.07 o 
  -1   0   4     9217.89     9171.37    266.77 o 
   0   0   4     3892.07     4069.26    121.08 o 
   1   0   4      249.24      224.94     10.77 o 
   2   0   4     1071.10     1083.71     25.95 o 
   3   0   4     1232.12     1323.23     31.57 o 
   4   0   4      388.18      411.45     13.51 o 
   5   0   4      898.93      914.12     25.15 o 
   6   0   4      395.34      374.17     14.03 o 
   7   0   4       77.15       72.73     10.87 o 
  -8   1   4       82.51      100.75     12.72 o 
  -7   1   4       95.17       92.86     11.03 o 
  -6   1   4     1201.65     1160.51     41.80 o 
  -5   1   4     1113.33     1118.38     27.84 o 
  -4   1   4        6.57        8.95      3.01 o 
  -3   1   4     1563.98     1678.35     53.49 o 
  -2   1   4     4578.52     4831.74    143.54 o 
  -1   1   4     1382.60     1399.11     45.06 o 
   0   1   4     1452.11     1621.42     52.02 o 
   1   1   4     4182.48     4283.89    128.95 o 
   2   1   4      552.66      586.58     16.24 o 
   3   1   4      167.92      168.16      7.63 o 
   4   1   4     1064.66     1068.76     27.73 o 
   5   1   4      897.86      869.98     24.68 o 
   6   1   4       28.20       32.13      4.87 o 
   7   1   4       68.57       74.65     11.20 o 
  -9   2   4       42.75       43.78      9.58 o 
  -8   2   4       84.97       88.74     11.73 o 
  -7   2   4      382.10      376.25     20.64 o 
  -6   2   4      471.45      456.02     17.71 o 
  -5   2   4      200.26      194.47     11.86 o 
  -4   2   4     2303.42     2379.43     75.79 o 
  -3   2   4     3693.74     3930.65    119.59 o 
  -2   2   4      805.39      868.32     31.03 o 
  -1   2   4     1666.27     1693.09     54.85 o 
   0   2   4     4749.49     5074.52    152.57 o 
   1   2   4     1679.25     1758.36     57.63 o 
   2   2   4      842.64      865.15     25.72 o 
   3   2   4      973.39     1045.07     21.87 o 
   4   2   4      648.41      660.39     19.78 o 
   5   2   4      145.30      135.68     15.31 o 
   6   2   4      265.99      241.66     17.10 o 
  -9   3   4       44.48       47.69     10.04 o 
  -8   3   4      477.90      504.21     26.20 o 
  -7   3   4       93.28       97.91      7.40 o 
  -6   3   4      184.18      188.07     12.77 o 
  -5   3   4     1261.97     1211.08     43.93 o 
  -4   3   4      837.40      891.99     34.22 o 
  -3   3   4       19.01       19.85      4.78 o 
  -2   3   4     1803.79     1859.11     61.07 o 
  -1   3   4      822.93      803.20     30.35 o 
   0   3   4      144.03      146.65      9.94 o 
   1   3   4     1126.10     1130.72     88.37 o 
   2   3   4      969.04      976.63     20.83 o 
   3   3   4     1425.66     1456.67     29.52 o 
   4   3   4      455.64      490.40     16.58 o 
   5   3   4      176.48      192.88     14.36 o 
   6   3   4       82.62      102.42     12.80 o 
  -7   4   4       97.25      128.54      9.14 o 
  -6   4   4      949.60      999.90     39.43 o 
  -5   4   4       86.96       98.30     10.24 o 
  -3   4   4     2031.63     1987.60     66.43 o 
  -2   4   4      551.51      544.09     23.65 o 
  -1   4   4        7.90       11.35      4.02 o 
   0   4   4      401.91      410.58     27.74 o 
   1   4   4      949.49      912.31     48.59 o 
   2   4   4        2.55        3.69      1.93 o 
   3   4   4      960.26     1004.48     22.51 o 
   4   4   4      317.59      324.93     13.31 o 
   5   4   4       30.23       26.96      7.33 o 
  -8   5   4       96.61      106.49     12.72 o 
  -7   5   4      125.74      141.26     13.71 o 
  -6   5   4        9.38        7.23      4.60 o 
  -5   5   4      858.48      841.82     35.56 o 
  -4   5   4     1408.84     1578.53     57.00 o 
  -3   5   4      128.21      134.41     10.85 o 
  -2   5   4     1144.96     1182.51     44.00 o 
  -1   5   4     1052.59     1010.99     27.74 o 
   0   5   4      577.23      569.97     18.42 o 
   1   5   4       19.89       21.05      4.00 o 
   2   5   4      191.81      208.01     10.13 o 
   3   5   4      389.04      411.39     15.66 o 
  -8   6   4      147.28      142.63     15.15 o 
  -7   6   4        2.03        0.43      4.83 o 
  -6   6   4      702.19      732.06     33.68 o 
  -4   6   4       26.83       32.42      7.06 o 
  -3   6   4     1454.43     1422.09     52.50 o 
  -2   6   4     1489.07     1410.06     51.82 o 
  -1   6   4      305.25      288.76     12.30 o 
   0   6   4      144.36      144.12      8.63 o 
   1   6   4      858.73      860.07     26.07 o 
   2   6   4      253.70      297.48     17.61 o 
  -8   7   4      360.16      327.95     21.98 o 
  -7   7   4      456.75      411.40     24.56 o 
  -5   7   4        3.44        6.40      4.80 o 
  -4   7   4      480.22      489.26     25.92 o 
  -3   7   4     1010.29     1026.30     41.93 o 
  -2   7   4        9.75       12.01      5.49 o 
  -1   7   4      494.93      451.47     17.07 o 
   0   7   4      317.57      335.17     14.56 o 
   1   7   4       76.18       86.32      8.19 o 
   2   7   4       86.04       94.30     12.39 o 
  -6   8   4      169.60      263.00     22.76 o 
  -5   8   4      880.77      933.77     43.12 o 
  -4   8   4      640.46      650.86     32.09 o 
  -3   8   4        0.92        3.21      4.75 o 
  -2   8   4      248.43      238.23     12.27 o 
  -1   8   4      183.15      188.44     16.35 o 
   0   8   4       53.92       57.71      9.38 o 
  -5   9   4       10.08       15.25      7.36 o 
  -4   9   4       84.03       67.47     11.43 o 
  -3   9   4      283.16      262.27     18.79 o 
  -2   9   4      160.79      174.72     16.18 o 
   1 -11   5       41.72       46.28      9.94 o 
   2 -11   5      223.85      223.22     17.53 o 
   3 -11   5      483.46      481.98     26.73 o 
   4 -11   5       46.84       49.76      6.58 o 
   5 -11   5      110.51      122.70     13.93 o 
   6 -11   5      256.81      303.39     21.14 o 
  -1 -10   5       49.85       46.10      9.66 o 
   0 -10   5        2.96        0.66      4.96 o 
   1 -10   5      627.28      638.34     31.99 o 
   2 -10   5      713.47      655.72     31.74 o 
   3 -10   5      128.49      134.74      8.61 o 
   4 -10   5      536.53      523.30     18.34 o 
   5 -10   5      386.14      391.52     22.46 o 
   6 -10   5       28.64       22.84      7.31 o 
   7 -10   5       61.16       92.23     13.38 o 
  -2  -9   5       57.71       52.95     10.24 o 
  -1  -9   5       87.14       96.70     12.27 o 
   0  -9   5      116.32      109.32     12.54 o 
   1  -9   5      276.13      272.77     18.08 o 
   2  -9   5      582.05      563.39     27.46 o 
   3  -9   5     1269.79     1274.81     33.74 o 
   4  -9   5     1081.08     1057.06     29.16 o 
   5  -9   5      211.19      203.52     14.82 o 
   6  -9   5      181.83      206.26     15.78 o 
   7  -9   5      601.20      646.00     32.37 o 
   8  -9   5       27.20       20.05      7.59 o 
  -4  -8   5      201.29      222.39     17.85 o 
  -3  -8   5       24.60       18.59      6.60 o 
  -2  -8   5      879.63      809.29     37.02 o 
  -1  -8   5      490.42      511.54     26.33 o 
   0  -8   5       86.42       82.19     10.39 o 
   1  -8   5      546.25      513.82     25.24 o 
   2  -8   5      806.24      773.97     22.06 o 
   3  -8   5     1211.09     1249.85     32.38 o 
   4  -8   5      188.02      193.60      9.03 o 
   5  -8   5     1495.29     1443.31     53.01 o 
   6  -8   5      405.37      376.78     21.27 o 
   7  -8   5        0.31        0.00      4.00 o 
   8  -8   5      112.07      141.69     15.20 o 
  -4  -7   5       44.35       56.67      6.63 o 
  -3  -7   5     1047.61      954.35     27.31 o 
  -2  -7   5      274.13      271.30     17.30 o 
  -1  -7   5       30.64       32.19      6.95 o 
   0  -7   5     1033.26     1009.10     40.29 o 
   1  -7   5     2955.44     3074.24     69.25 o 
   2  -7   5      557.70      558.85     16.71 o 
   3  -7   5      176.38      175.39     12.05 o 
   4  -7   5      786.71      746.03     20.92 o 
   5  -7   5      255.75      262.04     15.75 o 
   6  -7   5       23.99       33.48      7.03 o 
   7  -7   5      209.64      175.81     14.04 o 
   8  -7   5      261.39      254.05     18.06 o 
  -5  -6   5        0.28        1.22      3.14 o 
  -4  -6   5      510.16      466.10     16.74 o 
  -3  -6   5      275.52      274.89     17.10 o 
  -2  -6   5      146.82      148.12     11.68 o 
  -1  -6   5     2488.30     2495.43     84.72 o 
   0  -6   5     2387.56     2427.00     54.83 o 
   1  -6   5      106.62      104.53      5.49 o 
   2  -6   5     1292.26     1317.45     32.06 o 
   3  -6   5     2298.63     2347.46     53.71 o 
   4  -6   5      267.10      270.52     14.84 o 
   5  -6   5       80.62       74.27      8.83 o 
   6  -6   5     1104.46     1060.72     41.45 o 
   7  -6   5      101.80      105.15      7.62 o 
   8  -6   5       78.11       77.52      7.52 o 
  -6  -5   5      264.64      313.83     20.36 o 
  -5  -5   5      576.97      584.95     31.94 o 
  -4  -5   5      314.99      300.53     17.55 o 
  -3  -5   5      189.84      191.54     13.05 o 
  -2  -5   5      533.77      489.62     22.76 o 
  -1  -5   5      976.18      965.91     36.97 o 
   0  -5   5      100.86      102.67      4.86 o 
   1  -5   5     3926.19     4222.50     91.59 o 
   2  -5   5      813.53      795.63     22.30 o 
   3  -5   5       11.81       10.43      2.95 o 
   4  -5   5      672.98      658.67     26.68 o 
   5  -5   5     1941.56     1963.63     66.16 o 
   6  -5   5        2.22        2.72      2.34 o 
   7  -5   5      120.37      122.06      8.28 o 
   8  -5   5      357.83      351.61     14.50 o 
  -7  -4   5      236.81      206.48     16.69 o 
  -6  -4   5       24.08       18.85      7.80 o 
  -5  -4   5       29.43       34.03      4.78 o 
  -4  -4   5      881.59      835.90     34.24 o 
  -3  -4   5      773.21      726.78     29.97 o 
  -2  -4   5      881.97      691.88     28.17 o 
  -1  -4   5      810.63      832.46     20.09 o 
   0  -4   5     3255.78     3243.65     70.55 o 
   1  -4   5     1750.90     1858.02     54.75 o 
   2  -4   5       82.53       88.68      5.05 o 
   3  -4   5     2892.78     3086.39     67.87 o 
   4  -4   5     1159.47     1044.08     37.88 o 
   5  -4   5        4.32        7.81      5.36 o 
   6  -4   5      679.41      641.33     19.37 o 
   7  -4   5      882.06      834.24     24.50 o 
   8  -4   5      117.63      123.62      9.11 o 
  -7  -3   5       16.40       20.64      6.50 o 
  -6  -3   5        2.53        2.85      2.62 o 
  -5  -3   5      912.59      838.63     34.01 o 
  -4  -3   5      345.60      315.48     16.41 o 
  -3  -3   5      110.97       86.64      7.76 o 
  -2  -3   5      440.07      403.03     18.31 o 
  -1  -3   5     2847.25     3016.47    101.23 o 
   0  -3   5      325.77      346.37     15.67 o 
   1  -3   5     3117.68     3429.39     74.43 o 
   2  -3   5     4853.00     4881.72    104.70 o 
   3  -3   5     1243.15     1245.54     29.22 o 
   4  -3   5      230.27      244.41     18.47 o 
   5  -3   5      567.05      518.46     16.17 o 
   6  -3   5      847.50      788.96     36.43 o 
   7  -3   5       24.36       26.63      4.64 o 
   8  -3   5      248.48      247.40     25.58 o 
  -7  -2   5        8.40        8.07      4.70 o 
  -6  -2   5      772.85      670.99     40.23 o 
  -5  -2   5      489.46      437.83     20.51 o 
  -4  -2   5      431.48      381.46     18.31 o 
  -3  -2   5     1556.18     1667.98     57.38 o 
  -2  -2   5     2225.50     2423.45     53.30 o 
  -1  -2   5       79.41       85.88      4.13 o 
   0  -2   5     2707.25     2685.92     58.70 o 
   1  -2   5     5546.14     5538.68    117.86 o 
   2  -2   5      330.84      310.76      9.39 o 
   3  -2   5      413.68      422.99     19.23 o 
   4  -2   5     1096.82     1141.84     28.68 o 
   5  -2   5      932.59      847.14     29.28 o 
   6  -2   5      100.95       96.72      7.24 o 
   7  -2   5      232.55      202.83     10.33 o 
   8  -2   5      156.34      170.94     10.47 o 
  -8  -1   5      154.97      149.43     15.73 o 
  -7  -1   5      896.24      760.11     34.32 o 
  -6  -1   5      101.56      107.25      9.05 o 
  -5  -1   5      335.84      353.06     17.75 o 
  -4  -1   5     1299.18     1340.66     47.75 o 
  -3  -1   5      153.06      153.20      5.74 o 
  -2  -1   5       32.67       33.74      2.81 o 
  -1  -1   5    10674.07    11107.16    327.20 o 
   0  -1   5     3312.92     3292.11     98.98 o 
   1  -1   5       32.50       28.17      4.25 o 
   2  -1   5     1086.58     1099.41     37.81 o 
   3  -1   5      825.15      810.01     21.33 o 
   4  -1   5      170.98      178.19     30.42 o 
   5  -1   5       91.42       87.62      6.65 o 
   6  -1   5       92.29       99.27      8.55 o 
   7  -1   5      140.13      148.94     10.92 o 
  -8   0   5      124.77      125.61     14.16 o 
  -7   0   5       12.12        5.82      4.63 o 
  -6   0   5       36.27       32.82      5.94 o 
  -5   0   5     1359.32     1280.53     46.23 o 
  -4   0   5       22.86       23.02      2.83 o 
  -3   0   5      179.14      182.17      6.84 o 
  -2   0   5     5910.72     5964.08    175.45 o 
  -1   0   5      674.00      614.87     22.41 o 
   0   0   5       74.30       85.20      6.52 o 
   1   0   5     4507.79     4596.96    138.05 o 
   2   0   5     2526.28     2707.07     84.95 o 
   3   0   5       15.18       12.13      2.71 o 
   4   0   5      707.85      719.27     20.69 o 
   5   0   5     1110.68     1137.88     30.35 o 
   6   0   5       65.52       60.81      6.47 o 
   7   0   5      111.04      102.56      8.63 o 
  -8   1   5       10.89       13.96      5.74 o 
  -7   1   5      362.15      327.29     19.37 o 
  -6   1   5     1020.55     1024.78     39.05 o 
  -5   1   5       33.67       34.49      5.84 o 
  -4   1   5     1504.65     1634.77     53.16 o 
  -3   1   5     1380.42     1455.38     47.57 o 
  -2   1   5      763.02      792.48     28.35 o 
  -1   1   5     1270.11     1355.43     45.04 o 
   0   1   5     3982.94     4219.73    127.78 o 
   2   1   5      151.08      131.93      9.64 o 
   3   1   5     1302.11     1410.43     34.69 o 
   4   1   5      485.61      465.25     22.43 o 
   5   1   5       65.31       57.02      6.18 o 
   6   1   5      230.66      225.52     11.33 o 
  -8   2   5      111.01      124.98     13.61 o 
  -7   2   5       69.44       74.10     10.06 o 
  -6   2   5      185.20      186.06      8.66 o 
  -4   2   5     1222.67     1231.19     42.99 o 
  -3   2   5       22.75       17.90      4.05 o 
  -2   2   5     1833.81     1821.71     59.56 o 
  -1   2   5     4497.04     4862.06    146.98 o 
   0   2   5      976.43     1017.78     36.87 o 
   1   2   5      106.96      111.83      9.03 o 
   2   2   5      932.09      858.25     33.20 o 
   3   2   5      606.31      621.71     18.83 o 
   4   2   5        5.24        5.25      2.60 o 
   5   2   5      445.74      424.01     15.99 o 
   6   2   5      319.18      330.93     20.59 o 
  -8   3   5       56.32       51.13      9.43 o 
  -6   3   5      833.60      829.73     33.63 o 
  -5   3   5       24.01       20.56      5.41 o 
  -4   3   5       53.04       54.90      7.26 o 
  -3   3   5     1287.24     1222.24     43.45 o 
  -2   3   5     1600.39     1560.25     53.26 o 
  -1   3   5      233.18      250.59     13.96 o 
   0   3   5      404.73      432.47     20.48 o 
   2   3   5      887.98      906.25     35.71 o 
   3   3   5      132.89      120.58      7.67 o 
   4   3   5      392.70      400.22     15.23 o 
   5   3   5       90.41      115.27     12.85 o 
  -7   4   5      507.52      479.33     24.48 o 
  -5   4   5        1.60        2.91      3.52 o 
  -4   4   5     1675.58     1771.99     61.65 o 
  -3   4   5      919.22      877.93     34.65 o 
  -2   4   5      191.80      159.78     11.51 o 
  -1   4   5      839.60      753.99     30.98 o 
   0   4   5      420.63      414.18     21.02 o 
   1   4   5       68.53       76.30      9.51 o 
   2   4   5      604.33      601.47     27.56 o 
   3   4   5      533.12      563.71     18.73 o 
   4   4   5       78.63       94.74      8.17 o 
  -8   5   5      359.10      354.15     21.85 o 
  -7   5   5        4.53        5.11      5.41 o 
  -5   5   5      710.01      832.91     36.62 o 
  -4   5   5        6.89        8.42      3.97 o 
  -3   5   5     1062.23      985.96     39.22 o 
  -2   5   5     1924.43     1983.53     68.61 o 
  -1   5   5      241.81      246.54     15.81 o 
   0   5   5       38.47       40.82      7.64 o 
   1   5   5      274.78      267.83     17.22 o 
   2   5   5      295.53      295.60     12.94 o 
   3   5   5        2.72        3.69      4.68 o 
  -8   6   5       54.59       38.67      9.41 o 
  -6   6   5       49.95       63.96     12.32 o 
  -5   6   5       27.22       13.23      5.56 o 
  -4   6   5      206.11      211.79     15.30 o 
  -3   6   5     1379.54     1266.29     48.83 o 
  -2   6   5      255.01      272.66     17.58 o 
  -1   6   5      353.82      354.04     20.69 o 
   0   6   5     1359.65     1349.49     52.27 o 
   1   6   5      274.17      307.64     13.74 o 
   2   6   5        0.32        0.00      2.88 o 
  -7   7   5      185.65      375.49     32.09 o 
  -6   7   5       51.60       87.45     14.52 o 
  -5   7   5      120.06      154.89     15.96 o 
  -4   7   5     1287.31     1238.93     49.92 o 
  -3   7   5       36.42       22.28      6.88 o 
  -2   7   5      642.93      574.39     28.58 o 
  -1   7   5      636.82      584.07     29.31 o 
   0   7   5       72.32       93.42     12.49 o 
   1   7   5       23.13       26.97      5.61 o 
  -6   8   5      316.21      449.48     30.09 o 
  -5   8   5      227.14      228.54     18.64 o 
  -4   8   5       78.54       93.82     13.15 o 
  -3   8   5      132.59      131.88     14.77 o 
  -2   8   5      243.01      224.79     17.17 o 
  -1   8   5       57.02       47.85     10.06 o 
   1 -11   6      155.11      158.66     16.72 o 
   2 -11   6      312.22      329.56     21.75 o 
   3 -11   6      157.08      159.27     15.50 o 
   4 -11   6      182.10      161.31     16.86 o 
   5 -11   6      405.70      468.88     25.92 o 
  -1 -10   6       12.13        8.55      5.49 o 
   0 -10   6      331.63      344.00     22.46 o 
   1 -10   6      396.13      387.68     23.72 o 
   2 -10   6       63.83       64.84     10.42 o 
   3 -10   6      246.95      240.09     17.02 o 
   4 -10   6      518.31      514.31     18.07 o 
   5 -10   6       40.83       51.74      9.28 o 
   6 -10   6      165.00      189.11     15.73 o 
   7 -10   6      295.54      329.51     22.36 o 
  -2  -9   6      108.34      148.04     15.81 o 
  -1  -9   6      229.17      240.90     17.83 o 
   0  -9   6      113.93      132.72     13.81 o 
   1  -9   6      677.63      620.21     30.22 o 
   2  -9   6      326.98      328.53     19.50 o 
   3  -9   6      849.79      849.06     24.62 o 
   4  -9   6        0.50        0.17      2.68 o 
   5  -9   6      266.88      288.95     18.31 o 
   6  -9   6      589.78      570.87     28.68 o 
   7  -9   6       35.30       43.50      9.43 o 
  -3  -8   6      211.68      197.40     16.36 o 
  -2  -8   6      556.68      554.94     28.78 o 
  -1  -8   6      167.00      163.04     13.98 o 
   0  -8   6      683.40      665.70     31.08 o 
   1  -8   6      188.87      188.96     14.06 o 
   2  -8   6      430.25      424.12     14.39 o 
   3  -8   6      475.23      455.07     15.25 o 
   4  -8   6     1909.80     1895.88     65.07 o 
   5  -8   6     1112.65     1117.54     43.45 o 
   6  -8   6       29.59       35.03      7.71 o 
   7  -8   6      207.15      202.03     16.03 o 
   8  -8   6      352.29      356.50     22.66 o 
  -4  -7   6      420.88      433.22     18.95 o 
  -3  -7   6      390.38      382.97     22.30 o 
  -2  -7   6        2.63        3.41      3.57 o 
  -1  -7   6     1467.01     1409.02     53.61 o 
   0  -7   6     1389.06     1369.04     51.54 o 
   1  -7   6       91.75       99.31      5.93 o 
   2  -7   6      790.42      796.02     31.66 o 
   3  -7   6     2641.53     2771.84     63.48 o 
   4  -7   6      389.68      397.06     19.80 o 
   5  -7   6        6.31        8.60      4.22 o 
   6  -7   6      494.17      503.50     25.14 o 
   7  -7   6      172.44      180.71     14.69 o 
   8  -7   6        0.16        7.33      5.16 o 
  -5  -6   6      214.75      209.63     11.08 o 
  -3  -6   6       19.37       28.73      6.45 o 
  -2  -6   6      772.75      720.78     31.59 o 
  -1  -6   6      916.69      883.47     36.01 o 
   0  -6   6       74.26       78.40      8.65 o 
   1  -6   6     1431.36     1528.50     36.56 o 
   2  -6   6     2379.66     2457.22     56.04 o 
   3  -6   6      492.07      470.81     14.73 o 
   4  -6   6      433.17      447.49     20.96 o 
   5  -6   6      681.52      661.18     28.63 o 
   6  -6   6      899.11      761.83     32.82 o 
   7  -6   6        3.50        0.00      3.24 o 
   8  -6   6      317.51      319.53     13.98 o 
  -6  -5   6      257.33      233.20     11.82 o 
  -5  -5   6       25.59       29.89      7.03 o 
  -4  -5   6      192.97      200.34     14.09 o 
  -3  -5   6      475.44      458.59     22.79 o 
  -1  -5   6       46.65       36.42      6.12 o 
   0  -5   6     2500.71     2555.25     57.09 o 
   1  -5   6     1154.95     1204.40     29.20 o 
   2  -5   6      651.74      727.44     26.30 o 
   3  -5   6     1769.28     1861.66     58.89 o 
   4  -5   6      452.19      423.31     19.90 o 
   5  -5   6      212.03      184.76     12.52 o 
   6  -5   6      797.16      704.50     30.55 o 
   7  -5   6      394.58      360.28     14.18 o 
   8  -5   6       54.38       57.76      7.00 o 
  -6  -4   6       15.77       21.96      4.40 o 
  -5  -4   6      137.72      124.24     10.90 o 
  -4  -4   6      686.50      642.11     28.53 o 
  -3  -4   6      235.58      217.18     13.58 o 
  -2  -4   6      739.08      690.84     28.40 o 
  -1  -4   6      823.39      831.35     21.51 o 
   0  -4   6      424.96      452.25     12.95 o 
   1  -4   6       53.34       53.71      3.93 o 
   2  -4   6     4391.72     4609.11     99.78 o 
   3  -4   6     1152.56     1011.00     84.78 o 
   4  -4   6        0.21        0.00      2.30 o 
   5  -4   6      194.03      174.80     12.11 o 
   6  -4   6      476.26      443.60     15.51 o 
   7  -4   6      160.23      165.80     11.14 o 
   8  -4   6      105.29      105.54      8.83 o 
  -7  -3   6        0.10        0.96      3.69 o 
  -6  -3   6      646.22      602.41     27.74 o 
  -5  -3   6      906.77      828.72     34.24 o 
  -4  -3   6       19.36       15.45      4.65 o 
  -2  -3   6      450.35      423.79     19.78 o 
  -1  -3   6      110.26      140.85      5.73 o 
   0  -3   6      946.60     1029.65     41.54 o 
   1  -3   6     3032.40     3274.26     71.90 o 
   2  -3   6      831.30      847.93     21.55 o 
   3  -3   6      502.71      522.46     14.58 o 
   4  -3   6     1213.87     1150.87     41.57 o 
   5  -3   6     1267.10     1233.36     39.77 o 
   6  -3   6       48.60       50.62      5.82 o 
   7  -3   6      243.94      242.50     11.74 o 
   8  -3   6      210.10      208.57     11.39 o 
  -7  -2   6      449.34      376.37     22.28 o 
  -6  -2   6       82.56       73.21      8.70 o 
  -5  -2   6      138.63      144.15     11.13 o 
  -4  -2   6     1908.30     1926.28     67.02 o 
  -3  -2   6      688.99      718.74     29.34 o 
  -2  -2   6      498.06      496.01     13.57 o 
  -1  -2   6      166.57      177.17      6.80 o 
   0  -2   6     2898.90     3062.61     67.32 o 
   1  -2   6      749.44      774.70     25.85 o 
   2  -2   6     3428.40     3448.67     82.48 o 
   3  -2   6     3004.62     2999.05     66.46 o 
   4  -2   6      368.10      360.59     18.28 o 
   5  -2   6        5.29        6.55      2.79 o 
   6  -2   6      474.40      449.09     16.18 o 
   7  -2   6      204.82      191.30     10.42 o 
  -8  -1   6      137.16      132.36     14.74 o 
  -7  -1   6       80.21       69.85     10.34 o 
  -6  -1   6        5.77        9.13      4.45 o 
  -5  -1   6      928.81      880.48     35.33 o 
  -4  -1   6      828.76      805.55     32.24 o 
  -3  -1   6       43.16       40.27      3.39 o 
  -2  -1   6     9584.03    10068.48    212.67 o 
  -1  -1   6     1053.70     1062.58     25.77 o 
   0  -1   6       79.45       78.09      6.37 o 
   1  -1   6     3470.84     3620.74    110.51 o 
   2  -1   6     1049.14     1015.85     36.47 o 
   3  -1   6      301.00      282.20     14.90 o 
   4  -1   6      149.18      165.97     12.56 o 
   5  -1   6      520.32      529.36     17.96 o 
   6  -1   6       42.35       53.04      7.19 o 
   7  -1   6       18.65       25.25      4.93 o 
  -8   0   6        0.29        0.00      3.59 o 
  -6   0   6      830.33      839.84     34.60 o 
  -5   0   6      357.27      345.83     18.16 o 
  -4   0   6      302.31      303.88     10.38 o 
  -3   0   6      751.77      741.66     37.31 o 
  -2   0   6      771.22      846.14     29.84 o 
  -1   0   6        6.41        9.69      3.11 o 
   0   0   6     2518.27     2615.58     81.68 o 
   1   0   6     4030.05     4220.06    128.52 o 
   2   0   6      228.92      252.84     13.96 o 
   3   0   6     1108.05     1104.24     40.74 o 
   4   0   6     1308.02     1314.30     36.50 o 
   5   0   6      145.00      153.51      8.84 o 
   6   0   6       84.27       93.46      8.13 o 
   7   0   6      163.99      172.08     10.93 o 
  -8   1   6      246.24      246.59     18.01 o 
  -6   1   6        1.04        0.00      3.41 o 
  -5   1   6      287.49      303.09     11.16 o 
  -4   1   6      631.37      605.49     23.67 o 
  -3   1   6      196.58      185.22     10.65 o 
  -2   1   6      483.09      438.21     18.61 o 
  -1   1   6     2643.74     2656.98     83.68 o 
   0   1   6     1527.33     1567.61     52.70 o 
   1   1   6      672.18      721.14     28.48 o 
   4   1   6        0.10        0.00      2.42 o 
   5   1   6      431.93      429.32     16.24 o 
   6   1   6      269.92      306.58     14.00 o 
  -8   2   6        5.28       13.33      6.32 o 
  -7   2   6       57.73       80.06      9.84 o 
  -6   2   6      793.25      870.44     36.57 o 
  -5   2   6      614.76      649.60     26.91 o 
  -4   2   6       22.63       18.81      4.35 o 
  -3   2   6     1082.25      963.89     35.43 o 
  -2   2   6     2230.56     1975.19     64.71 o 
  -1   2   6       12.50       15.45      4.32 o 
   0   2   6      578.05      550.69     23.92 o 
   1   2   6     1539.34     1582.50     54.98 o 
   2   2   6      140.02      147.51     11.28 o 
   3   2   6      271.42      261.84     16.41 o 
   4   2   6      469.46      452.04     20.79 o 
   5   2   6      267.52      302.69     13.62 o 
  -8   3   6      127.50      124.24     14.19 o 
  -7   3   6      460.70      549.55     27.77 o 
  -6   3   6       74.43       99.44     11.33 o 
  -5   3   6      115.49      116.68     10.12 o 
  -4   3   6     1348.65     1325.90     47.69 o 
  -3   3   6     1368.31     1295.78     46.38 o 
  -2   3   6      166.21      171.16     11.58 o 
  -1   3   6      633.27      535.90     24.33 o 
   0   3   6     1872.23     1783.83     61.68 o 
   1   3   6       21.92       21.12      5.94 o 
   2   3   6        9.63       12.85      4.93 o 
   3   3   6      893.99      978.10     40.21 o 
   4   3   6       97.73       90.71     11.63 o 
   5   3   6       40.42       40.64      6.21 o 
  -7   4   6      107.05      191.41     19.40 o 
  -6   4   6       93.22      131.40     14.06 o 
  -5   4   6      826.58      819.03     34.90 o 
  -4   4   6      150.46      128.82     10.87 o 
  -3   4   6        1.52        4.22      3.44 o 
  -2   4   6      660.66      615.56     27.39 o 
  -1   4   6      989.87     1052.57     41.35 o 
   0   4   6       38.01       31.89      6.90 o 
   1   4   6      886.32      859.72     36.42 o 
   2   4   6      351.44      324.46     19.55 o 
   3   4   6       52.53       68.00     10.55 o 
   4   4   6       55.08       66.11     10.70 o 
  -7   5   6      188.82      268.97     23.14 o 
  -6   5   6      457.74      630.05     32.50 o 
  -5   5   6       25.73       38.16      7.79 o 
  -4   5   6      114.80      104.14     11.58 o 
  -3   5   6     1086.73     1031.46     41.47 o 
  -2   5   6      432.32      400.07     21.57 o 
  -1   5   6      141.93      148.80     12.90 o 
   0   5   6     1193.37     1166.12     46.46 o 
   1   5   6      130.07      130.34     13.68 o 
   2   5   6        3.03        1.04      4.12 o 
   3   5   6      156.65      159.80     15.73 o 
  -7   6   6      305.43      460.66     32.27 o 
  -6   6   6       15.05       22.30      7.86 o 
  -5   6   6       96.51      110.74     13.38 o 
  -4   6   6      186.77      193.71     15.10 o 
  -3   6   6        1.41        0.33      3.72 o 
  -2   6   6      237.54      232.66     16.67 o 
  -1   6   6      956.84      913.97     39.96 o 
   0   6   6      174.14      148.77     14.79 o 
   1   6   6        6.24        2.58      5.74 o 
   2   6   6      203.62      222.19     17.60 o 
  -6   7   6      163.84      174.72     19.09 o 
  -5   7   6      446.02      463.62     27.44 o 
  -4   7   6       18.04       22.71      7.31 o 
  -3   7   6      169.66      138.71     14.77 o 
  -2   7   6      675.35      606.00     30.70 o 
  -1   7   6       49.97       61.68     11.18 o 
   0   7   6       58.97       49.36     10.06 o 
  -4   8   6      210.69      226.87     18.94 o 
  -3   8   6      205.25      192.88     16.69 o 
   1 -11   7      445.89      484.18     28.30 o 
   2 -11   7       60.48       79.99     12.34 o 
   3 -11   7       64.75       82.42     11.94 o 
   5 -11   7      217.64      229.70     17.37 o 
  -1 -10   7      165.01      177.81     17.70 o 
   0 -10   7      440.48      475.41     27.59 o 
   1 -10   7        0.98        0.00      4.70 o 
   2 -10   7      240.87      269.83     18.61 o 
   3 -10   7      622.09      614.65     30.04 o 
   4 -10   7       39.59       44.00      8.22 o 
   5 -10   7      136.88      143.74     14.62 o 
   6 -10   7      293.41      379.71     23.54 o 
  -2  -9   7      682.03      733.91     36.44 o 
  -1  -9   7      432.43      385.93     23.59 o 
   0  -9   7      140.01      135.75     13.93 o 
   1  -9   7      669.07      695.70     32.77 o 
   2  -9   7       57.20       62.72      9.38 o 
   3  -9   7      128.94      117.14      7.95 o 
   4  -9   7      205.09      212.73     14.69 o 
   5  -9   7      587.62      559.06     27.39 o 
   6  -9   7       20.48       25.26      7.36 o 
   7  -9   7      201.01      252.08     18.79 o 
  -3  -8   7      453.16      456.16     26.38 o 
  -2  -8   7       27.96       26.68      7.23 o 
   0  -8   7      248.89      265.28     17.47 o 
   1  -8   7      194.36      191.87     14.01 o 
   2  -8   7       49.08       59.31      6.88 o 
   3  -8   7      979.56      991.43     27.13 o 
   4  -8   7      853.84      859.32     34.85 o 
   5  -8   7       15.14       18.54      6.02 o 
   6  -8   7      587.95      558.58     27.87 o 
   7  -8   7      468.08      449.59     25.26 o 
  -4  -7   7      108.28      110.64     13.15 o 
  -3  -7   7        0.37        2.35      4.15 o 
  -2  -7   7      322.13      291.86     18.33 o 
  -1  -7   7     1277.04     1209.31     47.62 o 
   0  -7   7      574.19      560.20     26.45 o 
   1  -7   7     1106.83     1174.14     44.81 o 
   2  -7   7     2410.65     2469.14     57.23 o 
   3  -7   7      357.27      348.95     12.46 o 
   4  -7   7      443.49      437.40     21.39 o 
   5  -7   7      962.80      905.14     36.85 o 
   6  -7   7      341.17      362.74     20.74 o 
   7  -7   7       19.29       10.47      5.64 o 
   8  -7   7       58.11       56.87     10.17 o 
  -5  -6   7      241.03      213.46     16.64 o 
  -4  -6   7       18.21       14.14      5.59 o 
  -3  -6   7      370.61      376.17     21.24 o 
  -2  -6   7      508.03      480.13     24.13 o 
  -1  -6   7       28.65       37.38      6.90 o 
   0  -6   7     1007.62      977.62     38.49 o 
   1  -6   7      659.29      635.42     18.80 o 
   2  -6   7      111.24      104.77      6.02 o 
   3  -6   7      745.67      756.75     24.26 o 
   4  -6   7      820.22      762.43     30.93 o 
   5  -6   7     1660.58     1570.41     56.14 o 
   6  -6   7        5.69        7.71      4.50 o 
   7  -6   7      198.86      214.40     16.03 o 
   8  -6   7      236.20      253.07     18.36 o 
  -6  -5   7        9.49       11.29      4.12 o 
  -5  -5   7      186.54      172.87     13.88 o 
  -4  -5   7      737.87      673.24     31.03 o 
  -3  -5   7      298.83      291.07     17.30 o 
  -2  -5   7       14.49       13.00      4.53 o 
   0  -5   7      632.65      653.18     17.73 o 
   1  -5   7      355.95      412.42     12.84 o 
   2  -5   7      619.38      629.57     34.97 o 
   3  -5   7      922.44      902.45     23.55 o 
   4  -5   7      257.15      284.96     15.86 o 
   5  -5   7     1711.80     1717.95     60.26 o 
   6  -5   7      274.62      269.96     16.89 o 
   7  -5   7      236.60      237.29     16.51 o 
   8  -5   7        8.89        4.30      4.35 o 
  -6  -4   7        9.17       22.03      6.68 o 
  -5  -4   7      473.20      471.79     24.18 o 
  -4  -4   7       14.20        4.91      3.72 o 
  -3  -4   7      708.90      674.71     29.39 o 
  -2  -4   7     1541.64     1578.48     56.60 o 
  -1  -4   7       60.75       69.27      7.94 o 
   0  -4   7      133.50      131.08     17.87 o 
   1  -4   7     1741.24     1903.25     54.51 o 
   2  -4   7     1747.61     1808.48     42.27 o 
   3  -4   7        1.87        3.02      1.82 o 
   4  -4   7      488.25      497.99     22.79 o 
   5  -4   7      190.97      182.99     12.90 o 
   6  -4   7        6.58        5.34      3.77 o 
   7  -4   7       93.59       93.90     11.63 o 
  -7  -3   7      111.42       85.65     11.66 o 
  -6  -3   7      279.31      254.79     16.44 o 
  -5  -3   7        1.69        2.20      3.95 o 
  -4  -3   7     1079.29     1042.86     41.30 o 
  -3  -3   7     1087.22     1055.46     41.20 o 
  -2  -3   7      133.54      143.26     10.75 o 
  -1  -3   7     1386.31     1337.36    154.84 o 
   0  -3   7     1609.79     1620.86     38.02 o 
   1  -3   7      393.95      386.32     12.06 o 
   2  -3   7      945.89      896.10     72.81 o 
   3  -3   7     2530.29     2608.08     58.98 o 
   4  -3   7      924.52      851.63     33.71 o 
   5  -3   7        0.59        1.16      3.19 o 
   6  -3   7      216.83      195.33     14.52 o 
   7  -3   7      271.25      264.19     12.71 o 
  -6  -2   7      103.31       94.91     10.62 o 
  -5  -2   7      894.65      843.99     35.68 o 
  -4  -2   7     1081.74     1070.71     41.95 o 
  -3  -2   7      112.04      102.37      9.18 o 
  -2  -2   7     1480.94     1491.05     35.27 o 
  -1  -2   7      972.31      975.52     24.51 o 
   0  -2   7       54.72       55.46      6.46 o 
   1  -2   7      948.54      951.75     24.11 o 
   2  -2   7     1752.34     1594.77     37.63 o 
   3  -2   7      582.85      532.41     23.57 o 
   4  -2   7       41.23       45.90      7.61 o 
   5  -2   7     1440.84     1379.28     51.24 o 
   6  -2   7      204.51      232.70     15.59 o 
   7  -2   7       24.27       34.31      5.64 o 
  -6  -1   7      195.97      211.82     14.82 o 
  -5  -1   7      695.91      722.88     31.59 o 
  -4  -1   7       48.91       53.18      7.84 o 
  -3  -1   7     1819.26     1838.06     42.96 o 
  -2  -1   7     2549.78     2642.16     59.59 o 
  -1  -1   7       75.65       74.63      6.50 o 
   0  -1   7      510.14      494.40     20.46 o 
   1  -1   7     1123.69      936.60     34.34 o 
   2  -1   7      591.31      569.40     24.23 o 
   3  -1   7     1375.73     1381.46     49.16 o 
   4  -1   7     1607.54     1591.28     56.82 o 
   5  -1   7       55.46       57.28      9.03 o 
   6  -1   7        1.43        0.00      2.37 o 
  -8   0   7      212.11      178.77     16.72 o 
  -7   0   7      256.13      272.39     17.65 o 
  -6   0   7      159.35      173.13     13.35 o 
  -5   0   7      238.18      255.19     16.01 o 
  -4   0   7      620.11      662.64     29.06 o 
  -3   0   7      159.70      165.16      9.79 o 
  -2   0   7      164.32      174.29     10.27 o 
  -1   0   7     1058.08     1114.78     38.97 o 
   0   0   7      766.29      612.19     24.66 o 
   1   0   7        3.72        3.64      3.16 o 
   2   0   7     1194.09     1165.97     42.89 o 
   3   0   7      515.21      457.53     22.20 o 
   4   0   7      194.30      215.74     14.79 o 
   5   0   7       47.11       55.94      9.18 o 
   6   0   7      232.90      245.61     17.70 o 
  -8   1   7       65.98       66.69     11.33 o 
  -7   1   7        9.35        2.35      4.75 o 
  -6   1   7      369.86      392.91     21.77 o 
  -5   1   7      524.65      546.21     26.43 o 
  -4   1   7       80.77       78.37      7.46 o 
  -3   1   7      110.74      105.05      8.32 o 
  -2   1   7     1032.53      974.46     35.78 o 
  -1   1   7      138.75      109.50      8.75 o 
   0   1   7      313.37      315.02     16.49 o 
   1   1   7     1482.72     1505.32     52.68 o 
   2   1   7      567.09      579.22     26.10 o 
   3   1   7        4.68       10.17      4.65 o 
   4   1   7      446.78      471.31     24.50 o 
   5   1   7      391.39      399.06     23.01 o 
  -7   2   7      359.58      467.09     25.49 o 
  -6   2   7      286.51      320.59     20.18 o 
  -5   2   7       28.05       27.89      5.51 o 
  -4   2   7      668.56      697.57     28.37 o 
  -3   2   7      906.26      864.32     33.15 o 
  -2   2   7        0.37        0.66      2.50 o 
  -1   2   7     1152.91     1134.26     42.00 o 
   0   2   7     2269.35     2286.60     76.02 o 
   1   2   7       92.44       85.68      9.79 o 
   2   2   7        0.89        2.58      3.41 o 
   3   2   7      571.03      588.37     28.42 o 
   4   2   7      115.29      119.44     12.92 o 
   5   2   7        4.79       17.85      6.58 o 
  -7   3   7      201.57      290.06     20.91 o 
  -6   3   7      157.16      163.82     12.95 o 
  -5   3   7      809.17      723.24     30.95 o 
  -4   3   7      766.96      742.38     31.00 o 
  -3   3   7        0.05        2.30      2.78 o 
  -2   3   7      450.97      413.75     20.86 o 
  -1   3   7      956.47      921.93     37.23 o 
   0   3   7       48.41       51.79      8.65 o 
   1   3   7      417.74      380.24     20.94 o 
   2   3   7     1621.07     1557.64     57.76 o 
   3   3   7       23.84       30.09      7.79 o 
   4   3   7        0.76        0.15      4.70 o 
  -6   4   7      521.23      558.28     28.32 o 
  -5   4   7      228.94      228.71     15.81 o 
  -4   4   7       46.17       47.67      7.86 o 
  -3   4   7      589.31      556.38     26.28 o 
  -2   4   7      799.02      743.37     32.52 o 
  -1   4   7       48.56       51.77      8.55 o 
   0   4   7      687.43      704.78     32.45 o 
   1   4   7      266.60      291.71     18.81 o 
   2   4   7        0.54        1.11      4.37 o 
   3   4   7       77.26       88.74     12.54 o 
  -7   5   7      296.23      449.23     29.01 o 
  -6   5   7       31.26       31.86      8.42 o 
  -5   5   7      172.43      170.47     14.31 o 
  -4   5   7      479.32      465.47     24.96 o 
  -2   5   7        6.63        5.66      4.45 o 
  -1   5   7      413.19      387.25     22.73 o 
   0   5   7      390.39      437.02     24.96 o 
   1   5   7        4.47        0.00      4.07 o 
   2   5   7      266.38      234.76     18.01 o 
  -6   6   7      146.10      183.29     18.61 o 
  -5   6   7       87.75       72.12     11.51 o 
  -4   6   7        2.74        9.13      5.26 o 
  -3   6   7      159.32      158.28     15.27 o 
  -2   6   7      371.42      359.76     22.48 o 
  -1   6   7       93.27       87.68     12.64 o 
   0   6   7      122.62      102.88     13.73 o 
  -5   7   7       28.29       36.90      9.84 o 
  -4   7   7      247.11      254.96     19.27 o 
  -3   7   7      131.53      143.99     15.48 o 
  -2   7   7        2.50        0.00      4.93 o 
   2 -11   8       84.63       95.90     13.30 o 
   3 -11   8      354.86      385.71     23.72 o 
  -1 -10   8      158.01      177.22     17.80 o 
   0 -10   8       10.99       10.37      5.89 o 
   1 -10   8      737.31      666.49     33.33 o 
   2 -10   8      770.22      820.78     37.55 o 
   3 -10   8       57.98       53.23      9.53 o 
   4 -10   8       20.90       27.77      7.36 o 
   5 -10   8      172.10      209.04     16.21 o 
   6 -10   8      120.78      149.25     15.88 o 
  -2  -9   8      138.70      151.99     16.29 o 
  -1  -9   8        3.45        0.13      4.78 o 
   0  -9   8      862.27      916.92     40.97 o 
   1  -9   8       75.50       85.45     11.41 o 
   2  -9   8        6.11        6.15      5.03 o 
   3  -9   8      579.24      576.30     18.95 o 
   4  -9   8      685.63      703.51     31.21 o 
   5  -9   8       17.11       28.22      7.33 o 
   6  -9   8      370.85      390.94     22.96 o 
   7  -9   8      239.70      296.23     20.69 o 
  -3  -8   8        8.63        7.66      5.74 o 
  -2  -8   8      148.62      130.24     13.98 o 
  -1  -8   8      722.58      673.37     32.55 o 
   0  -8   8      355.43      328.43     19.98 o 
   1  -8   8        0.26        0.00      3.44 o 
   2  -8   8      670.78      663.10     29.77 o 
   3  -8   8      148.10      148.73     10.24 o 
   4  -8   8      216.58      192.52     13.78 o 
   5  -8   8      346.26      338.52     19.73 o 
   6  -8   8      288.91      310.55     19.60 o 
   7  -8   8       32.90       27.89      7.64 o 
  -4  -7   8       67.30       77.92     11.84 o 
  -3  -7   8      206.65      234.05     17.15 o 
  -2  -7   8      654.02      581.57     29.03 o 
   0  -7   8      404.34      399.31     21.39 o 
   1  -7   8      734.70      698.55     30.50 o 
   2  -7   8      518.62      515.70     29.51 o 
   3  -7   8      115.41      116.31      6.82 o 
   4  -7   8      719.81      748.12     31.64 o 
   5  -7   8      835.34      839.79     35.46 o 
   6  -7   8        1.67        1.67      4.10 o 
   7  -7   8      348.78      343.55     21.47 o 
  -5  -6   8       26.77       34.01      8.27 o 
  -4  -6   8      317.22      321.12     20.51 o 
  -3  -6   8      202.32      190.98     14.64 o 
  -2  -6   8       46.01       49.72      8.29 o 
  -1  -6   8      819.01      811.17     34.54 o 
   0  -6   8     1025.07     1012.34     40.06 o 
   1  -6   8        6.64        7.75      2.43 o 
   2  -6   8      317.66      334.61     11.89 o 
   3  -6   8     1107.24     1149.25     29.72 o 
   4  -6   8      468.32      447.89     21.80 o 
   5  -6   8      170.33      151.51     12.04 o 
   7  -6   8      191.02      195.48     15.38 o 
  -5  -5   8      475.25      471.03     25.67 o 
  -4  -5   8      132.11      139.52     12.42 o 
  -3  -5   8        0.29        0.00      2.83 o 
  -1  -5   8      594.23      559.87     25.59 o 
   0  -5   8      117.14      125.88      6.38 o 
   1  -5   8      124.56      115.37      6.29 o 
   2  -5   8     1163.87     1202.21     30.34 o 
   3  -5   8       78.24       76.85      8.47 o 
   4  -5   8      695.32      691.63     29.36 o 
   5  -5   8      631.66      566.17     26.43 o 
   6  -5   8      202.28      199.28     14.87 o 
   7  -5   8        6.17       11.84      5.29 o 
  -6  -4   8      212.54      206.91     16.03 o 
  -5  -4   8        0.12        3.26      4.00 o 
  -4  -4   8      207.88      193.54     14.06 o 
  -3  -4   8     1268.47     1194.87     46.68 o 
  -2  -4   8      268.70      261.31     16.06 o 
  -1  -4   8      428.08      412.28     20.66 o 
   0  -4   8     1687.14     1827.33     43.12 o 
   1  -4   8      786.62      780.61     21.30 o 
   2  -4   8       20.83       24.64      3.62 o 
   3  -4   8      493.04      430.06     20.36 o 
   4  -4   8      341.00      312.65     17.27 o 
   5  -4   8        8.12        1.39      3.41 o 
   6  -4   8      241.07      208.91     15.22 o 
   7  -4   8      337.58      353.69     21.60 o 
  -6  -3   8       17.85       27.11      6.93 o 
  -5  -3   8      205.73      205.73     15.07 o 
  -4  -3   8      478.01      463.72     23.92 o 
  -3  -3   8      336.84      331.61     18.87 o 
  -2  -3   8      927.58      941.25     37.83 o 
  -1  -3   8     1724.49     1725.53     40.78 o 
   0  -3   8      213.49      216.04     19.19 o 
   1  -3   8      272.93      247.67     13.05 o 
   2  -3   8     1287.13     1294.01     72.78 o 
   3  -3   8     1075.00     1023.90     38.97 o 
   4  -3   8        0.25        5.69      3.69 o 
   5  -3   8      821.66      762.66     33.00 o 
   6  -3   8      362.59      385.58     22.15 o 
   7  -3   8        2.36       11.03      5.51 o 
  -7  -2   8       90.95       83.76     11.05 o 
  -6  -2   8      261.38      254.41     17.30 o 
  -5  -2   8      129.05      138.91     12.29 o 
  -4  -2   8      112.14      113.32     11.51 o 
  -3  -2   8      870.53      861.24     35.63 o 
  -2  -2   8     2948.09     3098.34     69.46 o 
  -1  -2   8      218.33      224.89      8.89 o 
   0  -2   8      438.16      435.13     13.70 o 
   1  -2   8     1168.85     1107.24     28.05 o 
   2  -2   8      256.37      217.59      8.66 o 
   3  -2   8      169.74      124.32     10.39 o 
   4  -2   8     1008.00      998.83     39.98 o 
   5  -2   8      138.91      148.52     13.86 o 
   6  -2   8        0.10        2.00      3.82 o 
  -7  -1   8       97.48      102.02     12.32 o 
  -6  -1   8       33.39       32.42      7.97 o 
  -5  -1   8      141.54      125.48     12.39 o 
  -4  -1   8      191.76      222.80     15.10 o 
  -3  -1   8     2415.81     2538.98     86.79 o 
  -2  -1   8      172.13      157.47      7.35 o 
  -1  -1   8      295.84      281.69     14.06 o 
   0  -1   8     1255.92     1173.78     41.57 o 
   1  -1   8      194.45      210.76     12.87 o 
   2  -1   8      244.90      267.18     15.50 o 
   3  -1   8      890.19      786.96     32.72 o 
   4  -1   8      377.46      381.91     21.07 o 
   5  -1   8        0.41        0.00      3.67 o 
   6  -1   8      298.86      313.53     20.33 o 
  -7   0   8       64.47       60.74     10.42 o 
  -6   0   8      368.50      381.89     22.38 o 
  -5   0   8      686.77      726.85     33.23 o 
  -4   0   8      392.08      368.89     20.51 o 
  -3   0   8      176.04      174.39     10.77 o 
  -2   0   8      494.16      424.32     18.99 o 
  -1   0   8      573.89      535.24     22.71 o 
   0   0   8        0.06        0.00      2.60 o 
   1   0   8      802.51      770.10     31.38 o 
   2   0   8      383.12      385.76     20.26 o 
   3   0   8        2.16        1.24      3.52 o 
   4   0   8      434.18      421.64     22.86 o 
   5   0   8      378.84      393.62     23.37 o 
  -7   1   8      395.30      429.00     24.93 o 
  -6   1   8      337.59      401.21     23.77 o 
  -5   1   8       28.16       40.01      8.07 o 
  -4   1   8      193.42      155.98     10.52 o 
  -3   1   8     1043.54      957.44     35.94 o 
  -2   1   8      171.70      159.88     10.95 o 
  -1   1   8       63.89       71.97      8.29 o 
   0   1   8      828.26      807.42     32.55 o 
   1   1   8      195.91      183.14     12.95 o 
   2   1   8      113.41       88.28     10.47 o 
   3   1   8      363.48      348.23     20.53 o 
   4   1   8      231.08      230.33     16.79 o 
   5   1   8       42.03       45.01      8.90 o 
  -7   2   8      127.17      175.25     17.37 o 
  -6   2   8       45.90       64.66     11.53 o 
  -5   2   8      596.42      589.71     25.85 o 
  -4   2   8      607.62      499.20     22.76 o 
  -3   2   8       13.45       15.27      4.65 o 
  -2   2   8      968.38      991.75     38.57 o 
  -1   2   8      776.65      747.79     31.54 o 
   0   2   8      395.21      394.03     20.84 o 
   1   2   8      150.82      154.84     12.54 o 
   2   2   8      642.63      642.67     30.35 o 
   3   2   8      279.45      290.80     19.50 o 
   4   2   8       12.53       11.46      5.92 o 
  -7   3   8       46.13       72.35     13.81 o 
  -5   3   8      489.18      456.79     23.09 o 
  -4   3   8        0.34        0.00      2.76 o 
  -3   3   8      638.04      562.88     26.25 o 
  -2   3   8      231.53      215.41     14.79 o 
  -1   3   8      164.86      155.20     12.64 o 
   0   3   8      533.09      492.20     25.26 o 
   1   3   8     1308.59     1307.61     50.88 o 
   2   3   8      168.47      209.19     16.39 o 
   3   3   8       33.13       30.47      8.19 o 
  -6   4   8      302.45      324.30     20.74 o 
  -5   4   8      192.93      201.70     15.50 o 
  -4   4   8      815.59      787.42     34.44 o 
  -3   4   8      447.13      447.69     23.85 o 
  -2   4   8       12.28        8.14      4.88 o 
  -1   4   8      128.48      105.10     12.24 o 
   0   4   8      266.13      269.40     18.54 o 
   1   4   8        3.99        6.02      5.21 o 
   2   4   8      147.23      135.07     15.02 o 
  -6   5   8      183.61      152.34     16.21 o 
  -5   5   8      247.56      257.34     18.64 o 
  -4   5   8       79.13       75.34     11.08 o 
  -3   5   8       36.61       43.35      8.72 o 
  -2   5   8      143.00      148.98     15.33 o 
  -1   5   8      343.68      307.21     20.74 o 
   0   5   8       10.89       21.44      7.49 o 
   1   5   8      119.49      129.35     15.12 o 
  -5   6   8      124.03      137.12     15.63 o 
  -4   6   8      261.01      246.34     18.59 o 
  -3   6   8      336.12      331.64     22.08 o 
  -2   6   8       48.50       64.87     11.41 o 
  -1   6   8      128.10      138.30     15.98 o 
   0 -10   9      568.90      577.75     31.51 o 
   1 -10   9      582.09      614.75     32.09 o 
   2 -10   9       95.52      109.91     13.12 o 
   3 -10   9      216.76      210.61     16.24 o 
   5 -10   9       86.30       83.33     11.89 o 
  -2  -9   9        9.27        1.49      5.11 o 
  -1  -9   9      353.03      362.77     23.24 o 
   0  -9   9       52.94       72.07     11.38 o 
   1  -9   9       17.01       15.22      6.22 o 
   2  -9   9      708.39      694.63     32.42 o 
   4  -9   9      186.83      198.19     14.67 o 
   5  -9   9      121.99      138.43     14.04 o 
   6  -9   9      195.57      201.50     16.34 o 
  -3  -8   9      166.36      154.36     16.29 o 
  -2  -8   9      499.46      444.17     25.82 o 
  -1  -8   9       73.24       67.93     10.70 o 
   0  -8   9        0.69        0.53      4.25 o 
   1  -8   9      748.95      765.52     34.06 o 
   2  -8   9      397.78      403.13     21.65 o 
   3  -8   9       37.97       45.44      7.61 o 
   4  -8   9      319.38      375.57     20.66 o 
   5  -8   9      337.39      314.57     19.42 o 
   6  -8   9        0.57        2.17      4.75 o 
  -4  -7   9      175.39      134.31     14.92 o 
  -3  -7   9      163.41      151.48     15.17 o 
  -2  -7   9        5.77        6.73      5.06 o 
  -1  -7   9      284.23      278.78     18.44 o 
   0  -7   9      801.92      756.77     33.74 o 
   1  -7   9      199.86      194.98     13.88 o 
   2  -7   9      101.70      122.46      7.29 o 
   3  -7   9      347.46      358.37     18.89 o 
   4  -7   9      339.84      319.40     18.26 o 
   5  -7   9        0.06        0.00      3.74 o 
   6  -7   9      225.09      210.68     15.96 o 
   7  -7   9      241.19      251.42     18.56 o 
  -4  -6   9      100.77       95.21     12.47 o 
  -3  -6   9       21.65       20.59      6.73 o 
  -2  -6   9      595.19      539.82     27.31 o 
   0  -6   9        7.81        4.40      3.57 o 
   1  -6   9      223.00      223.29      9.55 o 
   2  -6   9      886.78      881.62     24.36 o 
   3  -6   9       22.20       18.54      5.13 o 
   4  -6   9       11.62       21.29      5.54 o 
   5  -6   9     1392.90     1299.47     49.69 o 
   6  -6   9      202.85      234.45     16.61 o 
   7  -6   9       10.91       10.62      5.26 o 
  -5  -5   9       55.19       46.08      9.28 o 
  -4  -5   9       27.55       28.60      7.33 o 
  -3  -5   9      591.87      549.60     27.41 o 
  -2  -5   9      569.96      604.83     28.60 o 
  -1  -5   9       70.21       75.23      9.53 o 
   0  -5   9      754.28      722.25     30.90 o 
   1  -5   9     1643.70     1707.54     41.43 o 
   2  -5   9        0.17        0.30      2.04 o 
   3  -5   9       83.19       85.30      9.31 o 
   4  -5   9      654.09      659.94     29.31 o 
   5  -5   9        1.68        4.73      4.27 o 
   6  -5   9       26.31       23.75      6.85 o 
   7  -5   9      170.67      217.99     16.87 o 
  -6  -4   9       76.94       79.20     11.86 o 
  -4  -4   9      519.28      520.82     26.88 o 
  -3  -4   9      100.11       96.20     11.23 o 
  -2  -4   9      129.09      137.72     11.84 o 
  -1  -4   9     1327.03     1369.09     51.54 o 
   0  -4   9      834.39      906.68     24.50 o 
   1  -4   9      169.12      166.41      7.99 o 
   2  -4   9      722.59      772.54     38.02 o 
   3  -4   9      446.03      459.17     22.18 o 
   4  -4   9      217.47      196.67     13.73 o 
   5  -4   9      231.72      241.36     16.36 o 
   6  -4   9      381.73      416.41     23.54 o 
  -6  -3   9      218.60      232.08     17.25 o 
  -5  -3   9      180.41      190.55     15.17 o 
  -4  -3   9       22.36       21.98      6.47 o 
  -3  -3   9        9.87        7.54      4.60 o 
  -2  -3   9      363.53      399.06     21.24 o 
  -1  -3   9      349.25      360.07     17.36 o 
   0  -3   9      201.52      187.01      9.38 o 
   1  -3   9     1496.39     1476.41     37.19 o 
   2  -3   9      667.87      660.09     19.30 o 
   3  -3   9        0.60        0.00      2.76 o 
   4  -3   9      598.42      603.65     28.35 o 
   5  -3   9      443.53      434.21     23.54 o 
   6  -3   9        1.30        7.23      4.43 o 
  -6  -2   9       37.13       39.07      9.00 o 
  -5  -2   9       93.31       87.65     11.78 o 
  -4  -2   9      252.56      286.32     18.46 o 
  -3  -2   9     1714.21     1777.20     65.12 o 
  -2  -2   9      222.68      227.52     15.02 o 
  -1  -2   9      617.46      589.94     28.27 o 
   0  -2   9     1976.44     1870.84     44.85 o 
   1  -2   9       33.53       56.74     15.38 o 
   2  -2   9      107.99      111.67      6.56 o 
   3  -2   9      349.04      336.27     18.92 o 
   4  -2   9      364.32      340.87     20.18 o 
   5  -2   9       58.66       44.33      8.57 o 
   6  -2   9      157.10      145.92     14.84 o 
  -7  -1   9       67.70       70.86     12.01 o 
  -6  -1   9       64.79       67.98     11.41 o 
  -5  -1   9      512.77      545.81     28.22 o 
  -4  -1   9      143.86      147.59     12.85 o 
  -3  -1   9     1090.47     1011.58     41.55 o 
  -2  -1   9      741.45      713.49     26.58 o 
  -1  -1   9     1268.77     1169.80     30.17 o 
   0  -1   9      128.92      125.13      9.79 o 
   1  -1   9        1.24        7.33      4.02 o 
   2  -1   9      697.21      667.60     29.26 o 
   3  -1   9      231.92      204.59     14.44 o 
   4  -1   9       36.31       47.59      8.80 o 
   5  -1   9      145.55      140.93     14.62 o 
  -7   0   9      136.98      152.62     16.51 o 
  -6   0   9      346.22      425.38     25.29 o 
  -5   0   9       43.27       46.23      8.90 o 
  -4   0   9      116.85      104.39     11.94 o 
  -3   0   9      255.21      247.75     17.64 o 
  -2   0   9      981.42      949.09     35.71 o 
  -1   0   9        7.87        4.30      3.29 o 
   0   0   9      889.85      812.94     32.77 o 
   1   0   9      685.73      699.82     30.25 o 
   2   0   9        0.19        0.00      2.83 o 
   3   0   9      390.64      412.99     22.73 o 
   4   0   9      405.03      394.99     22.91 o 
   5   0   9       28.93       26.55      7.36 o 
  -7   1   9      168.68      196.80     17.68 o 
  -6   1   9       37.42       32.14      9.03 o 
  -5   1   9      215.81      246.01     18.51 o 
  -4   1   9      770.55      700.50     28.96 o 
  -3   1   9      368.44      358.17     18.39 o 
  -2   1   9      247.46      214.53     13.81 o 
  -1   1   9      707.21      668.44     28.88 o 
   0   1   9      156.32      145.49     11.63 o 
   1   1   9       62.27       69.77      9.91 o 
   2   1   9      153.39      163.24     13.73 o 
   3   1   9      221.34      247.22     17.63 o 
   4   1   9        7.64        7.79      5.11 o 
  -7   2   9       17.96       38.14     11.25 o 
  -6   2   9      231.80      332.90     24.30 o 
  -4   2   9       65.30       55.26      8.27 o 
  -3   2   9      609.46      540.15     25.34 o 
  -2   2   9      424.07      411.68     21.44 o 
  -1   2   9      220.82      209.85     14.82 o 
   0   2   9      153.35      146.78     12.42 o 
   1   2   9      173.37      168.80     13.91 o 
   2   2   9      805.43      869.31     38.54 o 
   3   2   9       63.65       67.39     11.23 o 
  -5   3   9       24.28       20.56      5.99 o 
  -4   3   9      420.10      384.92     21.39 o 
  -3   3   9      226.08      252.00     16.79 o 
  -2   3   9       45.62       42.03      8.17 o 
  -1   3   9      302.71      306.78     19.24 o 
   0   3   9      427.11      417.34     23.67 o 
   1   3   9      316.94      339.12     21.34 o 
   2   3   9      119.00      116.86     14.19 o 
  -6   4   9       67.47       77.51     11.99 o 
  -5   4   9      208.26      210.53     16.08 o 
  -4   4   9      374.91      355.99     21.62 o 
  -3   4   9        0.06        1.67      4.22 o 
  -2   4   9      359.88      341.68     21.32 o 
  -1   4   9      324.10      308.27     20.46 o 
   0   4   9        0.04        0.00      4.32 o 
   1   4   9       49.99       59.23     10.70 o 
  -5   5   9       37.63       53.76     10.42 o 
  -4   5   9      154.99      135.37     15.07 o 
  -3   5   9      390.67      398.22     24.68 o 
  -2   5   9      151.51      151.99     15.86 o 
  -1   5   9        9.01       10.27      6.30 o 
   1 -10  10        0.16        0.00      5.29 o 
   2 -10  10      397.62      482.33     27.11 o 
  -1  -9  10       32.24       29.16      7.99 o 
   0  -9  10       64.05       74.83     11.89 o 
   1  -9  10      107.20      114.91     13.35 o 
   2  -9  10      350.95      354.58     21.57 o 
   4  -9  10      148.33      182.94     14.74 o 
   5  -9  10      316.30      363.63     21.93 o 
  -2  -8  10       30.81       23.14      7.92 o 
  -1  -8  10        1.01        3.77      5.08 o 
   0  -8  10      563.20      525.15     27.62 o 
   1  -8  10      487.40      476.04     25.39 o 
   2  -8  10        9.20        9.51      5.77 o 
   3  -8  10      581.72      661.61     29.39 o 
   4  -8  10      310.93      321.88     19.42 o 
   5  -8  10        6.30        5.18      5.03 o 
   6  -8  10      100.80       92.41     12.85 o 
  -3  -7  10        0.49        0.00      3.92 o 
  -2  -7  10      387.63      350.81     22.18 o 
  -1  -7  10      834.78      831.30     37.48 o 
   0  -7  10        0.28        2.86      4.37 o 
   1  -7  10      370.48      359.48     20.23 o 
   2  -7  10      705.73      714.66     21.49 o 
   3  -7  10       93.47      110.31     11.03 o 
   4  -7  10       24.56       21.95      6.27 o 
   5  -7  10      107.84       97.01     11.58 o 
   6  -7  10      181.82      186.28     15.53 o 
  -4  -6  10       12.61       18.46      7.18 o 
  -3  -6  10      239.98      229.83     17.35 o 
  -2  -6  10      267.72      267.10     18.31 o 
  -1  -6  10        6.66       14.16      5.39 o 
   0  -6  10      271.42      237.66     15.58 o 
   1  -6  10      767.84      746.60     31.91 o 
   2  -6  10       68.78       70.60      6.03 o 
   3  -6  10       36.57       40.01      7.11 o 
   4  -6  10     1354.36     1372.10     51.29 o 
   5  -6  10      170.39      173.20     14.34 o 
   6  -6  10        0.03        2.76      4.35 o 
  -5  -5  10      112.81      105.88     13.93 o 
  -4  -5  10      308.42      302.30     20.08 o 
  -3  -5  10      335.38      298.48     19.42 o 
  -2  -5  10       13.68        8.19      5.39 o 
  -1  -5  10      554.34      555.27     27.13 o 
   0  -5  10     1329.03     1318.33     50.40 o 
   1  -5  10      137.36      137.50      7.63 o 
   2  -5  10      318.72      325.61     12.37 o 
   3  -5  10      523.36      496.80     23.77 o 
   4  -5  10       28.38       24.86      6.22 o 
   5  -5  10       35.81       41.22      8.29 o 
   6  -5  10      324.77      290.82     19.75 o 
  -5  -4  10      248.88      277.49     19.67 o 
  -4  -4  10       27.49       18.89      6.73 o 
  -3  -4  10       50.60       52.80      9.36 o 
  -2  -4  10      320.37      302.00     19.04 o 
  -1  -4  10      557.95      558.53     26.96 o 
   0  -4  10       18.62       17.04      3.61 o 
   1  -4  10     1136.99     1160.27     40.13 o 
   2  -4  10      754.24      757.46     22.18 o 
   3  -4  10       74.95       95.41     10.67 o 
   4  -4  10       67.92       64.99      9.58 o 
   5  -4  10      230.23      226.03     16.46 o 
   6  -4  10       67.37       71.31     11.08 o 
  -5  -3  10        0.39        0.00      4.55 o 
  -4  -3  10       55.13       73.77     11.53 o 
  -3  -3  10      260.92      266.14     18.06 o 
  -2  -3  10        1.01        0.00      3.72 o 
  -1  -3  10      163.97      174.52      9.99 o 
   0  -3  10      784.61      769.25     30.68 o 
   1  -3  10      268.81      242.02     10.19 o 
   2  -3  10       53.38       47.82      5.54 o 
   3  -3  10      325.84      337.43     19.52 o 
   4  -3  10      514.72      537.36     27.29 o 
   5  -3  10       17.34       14.21      5.87 o 
  -6  -2  10        0.76        6.20      6.27 o 
  -5  -2  10      261.63      263.86     19.35 o 
  -4  -2  10      224.49      255.22     18.13 o 
  -3  -2  10        4.68        0.00      3.79 o 
  -2  -2  10      293.38      274.31     17.27 o 
  -1  -2  10      491.99      484.06     16.05 o 
   0  -2  10       90.42       92.20      6.68 o 
   1  -2  10      115.92      106.59     10.72 o 
   2  -2  10      861.02      830.53     23.71 o 
   3  -2  10      542.29      572.79     27.72 o 
   4  -2  10       80.89       99.54     12.49 o 
   5  -2  10       93.76      108.49     13.78 o 
  -6  -1  10      327.32      369.85     24.56 o 
  -5  -1  10       49.47       80.01     12.16 o 
  -4  -1  10      122.74      150.92     15.12 o 
  -3  -1  10     1174.53     1128.11     46.51 o 
  -2  -1  10      493.72      483.27     16.17 o 
  -1  -1  10       18.21       17.03      3.57 o 
   0  -1  10      412.20      392.26     20.03 o 
   1  -1  10     1049.23     1020.43     40.41 o 
   2  -1  10       21.80       23.16      6.07 o 
   3  -1  10       55.43       57.51      9.26 o 
   4  -1  10       97.85      113.29     13.28 o 
  -6   0  10       26.52       49.39     11.18 o 
  -5   0  10       54.45       62.41     11.30 o 
  -4   0  10      247.25      283.84     19.65 o 
  -3   0  10      301.07      287.30     12.19 o 
  -2   0  10       60.73       55.94      7.69 o 
  -1   0  10      698.66      645.14     27.94 o 
   0   0  10      727.61      701.36     30.65 o 
   1   0  10       26.09       33.38      7.46 o 
   2   0  10       55.37       74.75     10.65 o 
   3   0  10      409.00      446.22     25.01 o 
   4   0  10       60.16       83.48     12.19 o 
  -6   1  10       73.88       86.59     14.95 o 
  -5   1  10      228.51      312.14     22.56 o 
  -3   1  10      189.23      175.58     12.72 o 
  -2   1  10      709.95      666.67     29.46 o 
  -1   1  10      449.41      439.44     22.58 o 
   0   1  10       20.49       15.68      5.34 o 
   1   1  10      140.39      150.01     14.29 o 
   2   1  10      229.40      236.35     17.70 o 
   3   1  10        0.50        5.01      4.58 o 
  -6   2  10       89.16      114.99     17.83 o 
  -4   2  10      113.53      137.70     11.96 o 
  -3   2  10      303.32      258.81     16.79 o 
  -2   2  10       27.07       37.23      7.51 o 
  -1   2  10      154.73      155.22     13.15 o 
   0   2  10      233.66      192.68     15.15 o 
   1   2  10      475.31      535.34     28.45 o 
   2   2  10       10.02       10.42      5.84 o 
  -5   3  10      172.57      177.93     14.84 o 
  -4   3  10      188.29      207.72     15.73 o 
  -3   3  10       17.85       22.99      6.63 o 
  -2   3  10      156.73      170.83     14.67 o 
  -1   3  10      364.03      388.13     23.29 o 
   0   3  10       22.95       26.60      7.74 o 
   1   3  10      208.16      174.72     17.02 o 
  -4   4  10       13.80       13.10      6.55 o 
  -3   4  10      329.51      284.12     19.88 o 
  -2   4  10      257.47      278.51     20.21 o 
  -1   4  10        0.08        2.40      5.39 o 
   0  -9  11       21.15       22.56      7.31 o 
   1  -9  11      217.25      229.72     17.35 o 
   2  -9  11       16.59       22.00      6.95 o 
   4  -9  11      315.03      356.24     21.37 o 
  -1  -8  11      222.10      247.68     18.61 o 
   0  -8  11      134.08      139.62     14.59 o 
   1  -8  11       18.27       22.71      7.11 o 
   2  -8  11      341.61      366.51     21.47 o 
   4  -8  11       57.77       67.52     10.47 o 
   5  -8  11       79.28       95.54     12.82 o 
  -2  -7  11      321.64      313.20     21.19 o 
  -1  -7  11       14.25       10.22      5.77 o 
   0  -7  11      175.52      208.00     16.08 o 
   1  -7  11      751.96      753.58     33.94 o 
   2  -7  11      216.83      223.73     15.55 o 
   3  -7  11       25.67       25.77      6.35 o 
   4  -7  11      435.68      454.37     24.15 o 
   5  -7  11      177.12      177.07     14.72 o 
  -3  -6  11      112.41      127.58     14.77 o 
  -2  -6  11        2.01        0.00      4.12 o 
  -1  -6  11      356.27      337.96     20.84 o 
   0  -6  11      261.94      290.87     18.33 o 
   1  -6  11      214.75      213.03     15.07 o 
   2  -6  11      277.61      297.30     12.22 o 
   3  -6  11      655.87      697.97     30.90 o 
   4  -6  11      228.68      187.24     14.44 o 
   5  -6  11        2.79        0.61      4.55 o 
  -4  -5  11      226.15      243.81     18.89 o 
  -3  -5  11       44.64       35.66      8.70 o 
  -2  -5  11      301.01      300.96     19.83 o 
  -1  -5  11      292.96      261.69     17.78 o 
   0  -5  11      200.68      190.02     14.41 o 
   1  -5  11      431.48      430.57     19.27 o 
   2  -5  11      592.93      550.87     25.52 o 
   3  -5  11       15.43       15.73      5.29 o 
   4  -5  11       90.68       92.20     11.46 o 
   5  -5  11      273.05      281.84     19.24 o 
  -4  -4  11       76.19      100.78     13.83 o 
  -3  -4  11      298.28      314.24     21.32 o 
  -2  -4  11      108.22      114.36     12.97 o 
  -1  -4  11       18.51       24.38      6.68 o 
   0  -4  11      335.37      365.53     20.79 o 
   1  -4  11      459.64      480.52     16.63 o 
   2  -4  11       39.35       34.72      7.13 o 
   3  -4  11       55.45       65.70      9.84 o 
   4  -4  11      383.59      368.43     21.67 o 
   5  -4  11       40.78       34.60      8.42 o 
  -5  -3  11      175.22      171.46     17.80 o 
  -4  -3  11      399.29      407.35     25.19 o 
  -3  -3  11       43.97       57.89     10.80 o 
  -2  -3  11       73.16       74.37     10.82 o 
  -1  -3  11      201.52      200.64     14.72 o 
   0  -3  11      123.70      129.40      8.43 o 
   1  -3  11       70.46       70.05      6.41 o 
   2  -3  11      561.59      634.57     29.26 o 
   3  -3  11      370.72      359.61     21.24 o 
   4  -3  11        5.34        5.84      5.11 o 
  -5  -2  11       53.91       92.66     14.21 o 
  -4  -2  11       50.34       39.75      9.46 o 
  -3  -2  11      492.88      503.63     27.24 o 
  -2  -2  11      180.58      192.63     14.92 o 
  -1  -2  11       26.79       29.31      7.12 o 
   0  -2  11      286.50      285.78     15.41 o 
   1  -2  11      460.45      446.93     15.84 o 
   2  -2  11      172.06      167.89     13.35 o 
   3  -2  11        7.45       13.23      5.69 o 
   4  -2  11      110.03      110.13     13.76 o 
  -5  -1  11       12.99       14.24      7.46 o 
  -4  -1  11      553.70      610.40     32.42 o 
  -3  -1  11       50.55       51.31      9.33 o 
  -2  -1  11        8.07       10.54      3.42 o 
  -1  -1  11      520.90      494.05     17.10 o 
   0  -1  11      676.51      639.45     22.55 o 
   1  -1  11       60.25       54.50      8.75 o 
   2  -1  11      152.86      145.84     14.26 o 
   3  -1  11      485.73      492.00     26.76 o 
  -5   0  11      157.08      187.52     19.32 o 
  -4   0  11       88.03       88.84     13.35 o 
  -3   0  11        1.30        0.00      3.77 o 
  -2   0  11      350.48      335.96     18.56 o 
  -1   0  11      510.38      496.83     24.38 o 
   0   0  11        2.58        1.80      4.20 o 
   1   0  11      210.46      205.30     15.88 o 
   2   0  11      277.98      266.49     18.76 o 
   3   0  11       42.34       54.17     10.32 o 
  -5   1  11       32.34       57.99     12.64 o 
  -4   1  11       55.05       63.32     11.84 o 
  -3   1  11      334.36      325.24     18.81 o 
  -2   1  11      231.80      246.09     16.34 o 
  -1   1  11        4.59        7.64      4.60 o 
   0   1  11      265.86      271.55     18.44 o 
   1   1  11      141.86      151.40     15.45 o 
   2   1  11       32.89       42.33      9.46 o 
  -4   2  11      128.95      123.18     12.70 o 
  -3   2  11        1.94        1.74      4.43 o 
  -2   2  11       28.17       24.83      7.23 o 
  -1   2  11      500.76      459.09     25.34 o 
   0   2  11      134.20      141.06     14.95 o 
  -3   3  11       38.29       41.50      9.53 o 
  -2   3  11      227.75      205.80     17.12 o 
   0  -8  12       24.28       21.17      7.43 o 
   1  -8  12      184.78      189.21     15.68 o 
  -1  -7  12       85.86       70.83     11.43 o 
   0  -7  12      154.10      147.36     14.69 o 
   1  -7  12      113.95      129.71     13.38 o 
   3  -7  12      337.85      383.53     21.80 o 
   4  -7  12      428.60      428.37     24.13 o 
  -2  -6  12      251.53      256.18     18.92 o 
  -1  -6  12      156.78      178.62     15.22 o 
   0  -6  12       97.89       99.23     12.24 o 
   1  -6  12      148.33      155.22     13.55 o 
   2  -6  12      210.26      241.36     16.11 o 
   3  -6  12      329.60      326.68     19.70 o 
   4  -6  12      235.48      271.58     18.44 o 
  -3  -5  12      283.16      308.57     21.62 o 
  -2  -5  12      152.26      158.54     15.98 o 
  -1  -5  12        0.74        0.00      3.95 o 
   0  -5  12      358.19      356.95     21.55 o 
   1  -5  12      296.98      317.60     19.52 o 
   2  -5  12      121.06      131.50     12.47 o 
   3  -5  12       56.27       62.11      9.56 o 
   4  -5  12      151.59      163.39     15.38 o 
  -3  -4  12       61.60       90.61     13.30 o 
  -2  -4  12       55.12       63.27     10.85 o 
  -1  -4  12      282.80      306.48     19.90 o 
   0  -4  12      140.34      132.24     13.18 o 
   1  -4  12       11.96       14.17      3.86 o 
   2  -4  12       91.47      110.11     12.24 o 
   3  -4  12      446.23      430.72     24.30 o 
   4  -4  12       24.43       20.96      7.13 o 
  -4  -3  12      266.09      274.99     21.27 o 
  -3  -3  12       11.10       13.98      6.83 o 
  -2  -3  12      326.44      353.06     22.18 o 
  -1  -3  12      156.33      145.03     13.12 o 
   0  -3  12       81.78       78.99      7.18 o 
   1  -3  12      331.80      333.04     17.41 o 
   2  -3  12      114.48      117.82     12.70 o 
   3  -3  12        2.23        1.37      4.53 o 
  -4  -2  12      464.65      474.95     28.65 o 
  -3  -2  12      411.10      409.25     24.93 o 
  -2  -2  12       40.87       48.91      9.28 o 
  -1  -2  12      152.42      156.64      9.08 o 
   0  -2  12       67.61       75.30      7.01 o 
   1  -2  12       64.54       71.17      6.92 o 
   2  -2  12       21.20       19.60      6.27 o 
   3  -2  12      276.49      337.02     21.85 o 
  -4  -1  12        4.09       10.95      7.26 o 
  -3  -1  12       19.60       15.81      7.08 o 
  -2  -1  12      114.14      113.29     13.43 o 
  -1  -1  12      318.91      330.28     13.87 o 
   0  -1  12      142.87      133.49     13.50 o 
   1  -1  12      251.17      245.98     22.90 o 
   2  -1  12      435.03      423.94     24.68 o 
  -4   0  12       12.35        9.41      7.11 o 
  -3   0  12      240.29      261.77     19.83 o 
  -2   0  12      169.43      181.16     10.31 o 
  -1   0  12        5.21        1.44      4.48 o 
   0   0  12      282.70      250.97     17.88 o 
   1   0  12      178.76      177.73     15.48 o 
  -3   1  12       16.23       20.91      6.45 o 
  -2   1  12        2.65        6.02      4.63 o 
  -1   1  12      155.71      176.92     15.07 o 
  -1  -6  13       33.71       20.05      7.59 o 
   0  -6  13       31.98       43.75      9.48 o 
   1  -6  13      139.19      149.36     13.58 o 
  -1  -5  13      287.85      298.81     20.71 o 
   0  -5  13      326.50      334.12     21.57 o 
   1  -5  13       25.06       29.82      8.04 o 
   2  -5  13       48.87       56.75      9.36 o 
  -2  -4  13      354.78      341.83     22.76 o 
  -1  -4  13      166.86      151.43     15.38 o 
   0  -4  13        9.96        9.99      6.07 o 
   1  -4  13      205.53      202.76     10.95 o 
   2  -4  13      184.95      212.93     16.21 o 
  -2  -3  13       99.35      117.87     14.31 o 
  -1  -3  13       11.40       11.10      6.22 o 
   0  -3  13      180.92      168.83     14.19 o 
   1  -3  13      138.11      165.64     13.91 o 
  -2  -2  13       15.15       14.72      6.88 o 
  -1  -2  13      189.85      205.02     16.36 o 
   0  -2  13      122.30      141.32      9.44 o 
   1  -2  13       54.36       56.62      9.64 o 
  -1  -1  13       49.41       56.98      7.04 o 
                                                 
